# Supplementary material for: Cross-subsidies are a viable option to fund formal pit latrine emptying services: Evidence from Kigali, Rwanda
Source: PLoS One. 2024 Aug 22;19(8):e0307471. doi: 10.1371/journal.pone.0307471 (PMC11341047; doi:10.1371/journal.pone.0307471)
Supplement: S1 Data — (XLSX) [file pone.0307471.s003.xlsx]

## Sheet: readme
Tab	Title and legend
S2a	Pit Vidura direct and indirect expenditure 2018 – 2022 organised into cost categories. Expenditure recorded in Rwandan Francs (FRW) and converted to 2022 international dollars (Int$).
S2b	Pit Vidura capital expenditure. Purchase price recorded in Rwandan Francs (FRW) or United States Dollar (USD) and converted to 2022 international dollars (Int$).
S2c	Pit Vidura Customer Relationship Management spreadsheet system– May 2016 to June 2023. Includes emptying request identification number, customer identification number, customer type (corporate or household), emptying date, customer status (repeat or first-time), vehicle, and revenue (Int$). All financial values are 2022 international dollars.
S2d	Pit Vidura Customer Relationship Management cloud-based system – June 2019 to June 2023. Includes emptying request identification number, emptying date, customer type (corporate or household), barrels used, vehicle used, emptying method, and revenue (Int$). All financial values are 2022 international dollars.

## Sheet: S2a
Year	Item	Expenditure (FRW)	Vehicle	Type	Category	Expenditure (Int$)
2018	Dumping fees	1375000	General	Direct costs	Dumping fees	3275.03
2018	Fuel	2.37003e+06	General	Direct costs	Fuel	5645.03
2018	Labor Transport NTD	318500	General	Direct costs	Other	758.616
2018	Labor Transport	347000	General	Direct costs	Other	826.499
2018	Labor's WOP	385432	General	Direct costs	Emptiers' wages	918.038
2018	Repair and Maintenance	3015250	General	Direct costs	Repair and maintenance	7181.85
2018	Temporary Labour	3526000	General	Direct costs	Emptiers' wages	8398.37
2018	Temporary Labour NTD	855600	General	Direct costs	Emptiers' wages	2037.9
2018	Toilet Chemicals	29567	General	Direct costs	Consumables	70.4239
2018	Vehicle rental	16530000	General	Direct costs	Vehicle rental	39371.8
2018	Vehicle depreciation	3.97603e+06	General	Direct costs	Vehicle depreciation	9470.26
2018	Accommodation	1.0206e+06	General	Indirect costs	Staff expenses	2430.91
2018	Advertising	712095	General	Indirect costs	Marketing and advertising	1696.1
2018	Bank Fees	420274	General	Indirect costs	Accounting, consulting and banking	1001.03
2018	Cleaning	30000	General	Indirect costs	Office	71.4552
2018	Cleaning NTD	46800	General	Indirect costs	Office	111.47
2018	Consulting & Accounting	2.42262e+06	General	Indirect costs	Accounting, consulting and banking	5770.3
2018	Consumables	299900	General	Indirect costs	Other	714.314
2018	Depreciation - general	687995	General	Indirect costs	Other	1638.69
2018	District taxes	13300	General	Indirect costs	Tax	31.6785
2018	Entertainment	293176	General	Indirect costs	Staff expenses	698.298
2018	Foreign Currency Gains and Losses	-10251.5	General	Indirect costs	Accounting, consulting and banking	-24.4175
2018	General Expenses	196213	General	Indirect costs	Other	467.348
2018	General Expenses NTD	232565	General	Indirect costs	Other	553.933
2018	Income Tax Expense	117780	General	Indirect costs	Tax	280.533
2018	Insurance	152527	General	Indirect costs	Other	363.295
2018	Light, Power, Heating	4000	General	Indirect costs	Office	9.52736
2018	Marketers wages and taxes	871400	General	Indirect costs	Marketing and advertising	2075.54
2018	Marketers wages NTD	1063500	General	Indirect costs	Marketing and advertising	2533.09
2018	Office Expenses	224850	General	Indirect costs	Office	535.557
2018	Other government fees	261129	General	Indirect costs	Other	621.967
2018	Other Repairs and Maintenance	90000	General	Indirect costs	Other	214.366
2018	Printing & Stationery NTD	147850	General	Indirect costs	Office	352.155
2018	Printing and Stationary	111120	General	Indirect costs	Office	264.67
2018	Rent	1477477	General	Indirect costs	Office	3519.12
2018	Restaurant Allowances NTD	423078	General	Indirect costs	Staff expenses	1007.7
2018	Restaurent Allowances	822700	General	Indirect costs	Staff expenses	1959.54
2018	RSSB	262606	General	Indirect costs	Staff salaries	625.487
2018	Security Expenses	63000	General	Indirect costs	Office	150.056
2018	Security Expenses NTD	5000	General	Indirect costs	Office	11.9092
2018	Staff Salaries and taxes	5729663	General	Indirect costs	Staff salaries	13647.1
2018	Staff salaries NTD	1.35156e+06	General	Indirect costs	Staff salaries	3219.19
2018	Staff transport	794107	General	Indirect costs	Staff expenses	1891.44
2018	Staff transport NTD	96016.7	General	Indirect costs	Staff expenses	228.697
2018	Subscriptions	651413	General	Indirect costs	Office	1551.56
2018	Telephone & Internet	455151	General	Indirect costs	Communications	1084.1
2018	Transfer charges	120125	General	Indirect costs	Other	286.119
2018	Travel - International	5.24358e+06	General	Indirect costs	Staff expenses	12489.4
2018	Travel international NTD	1147718	General	Indirect costs	Staff expenses	2733.68
2018	WOP (Other expenses)	905369	General	Indirect costs	Tax	2156.44
2019	Cost of Goods Sold	320250	General	Direct costs	Consumables	783.315
2019	Dumping fees	1480000	General	Direct costs	Dumping fees	3620.01
2019	Emptiers labor	185000	ET1	Direct costs	Emptiers' wages	452.501
2019	Emptiers labor	302000	FBT	Direct costs	Emptiers' wages	738.677
2019	Fuel	419000	ET1	Direct costs	Fuel	1024.85
2019	Fuel	720001	ET2	Direct costs	Fuel	1761.09
2019	Fuel	6497100	FBT	Direct costs	Fuel	15891.6
2019	Labor Transport NTD	703800	General	Direct costs	Other	1721.46
2019	Labor Transport	615900	General	Direct costs	Other	1506.46
2019	PPE	857982	General	Direct costs	Equipment	2098.58
2019	Repair and Maintenance	644600	ET1	Direct costs	Repair and maintenance	1576.66
2019	Repair and Maintenance	613000	ET2	Direct costs	Repair and maintenance	1499.37
2019	Repair and Maintenance	1.12755e+07	General	Direct costs	Repair and maintenance	27579.2
2019	Temporary Labour	1456000	General	Direct costs	Emptiers' wages	3561.31
2019	Temporary Labour NTD	3501950	General	Direct costs	Emptiers' wages	8565.6
2019	Toilet Chemicals	104236	General	Direct costs	Consumables	254.956
2019	Vehicle rental	13912300	General	Direct costs	Vehicle rental	34028.8
2019	Truck repair and maintenance expenses NTD	960350	General	Direct costs	Repair and maintenance	2348.97
2019	Vehicle depreciation	6.74843e+06	ET1	Direct costs	Vehicle depreciation	16506.3
2019	Vehicle depreciation	4.68776e+06	ET2	Direct costs	Vehicle depreciation	11466
2019	Accounting and consulting NTD	2.29161e+07	General	Indirect costs	Accounting, consulting and banking	56051.6
2019	Advertising	1.98952e+07	General	Indirect costs	Marketing and advertising	48662.6
2019	Bank Fees	1.669e+06	General	Indirect costs	Accounting, consulting and banking	4082.3
2019	Cleaning	330284	General	Indirect costs	Office	807.858
2019	Cleaning NTD	177000	General	Indirect costs	Office	432.933
2019	Consulting & Accounting	7.10012e+06	General	Indirect costs	Accounting, consulting and banking	17366.6
2019	Consumables	2.20062e+06	General	Indirect costs	Other	5382.61
2019	Damages Payment	194500	General	Indirect costs	Other	475.738
2019	Depreciation - general	542299	General	Indirect costs	Other	1326.44
2019	Depreciation - motorcycle	137782	General	Indirect costs	Other	337.008
2019	District taxes	160000	General	Indirect costs	Tax	391.352
2019	Engineering R & D	25000	General	Indirect costs	Staff salaries	61.1488
2019	Entertainment	9500	General	Indirect costs	Staff expenses	23.2365
2019	Foreign Currency Gains and Losses	3.35615e+06	General	Indirect costs	Accounting, consulting and banking	8208.97
2019	Freight & Courier	1.74492e+06	General	Indirect costs	Other	4267.99
2019	Insurance	538666	General	Indirect costs	Other	1317.55
2019	Light, Power, Heating	15194.9	General	Indirect costs	Office	37.166
2019	Marketers wages and taxes	2080225	General	Indirect costs	Marketing and advertising	5088.13
2019	Marketers wages NTD	716800	General	Indirect costs	Marketing and advertising	1753.26
2019	Motocycle fuel	10000	General	Indirect costs	Other	24.4595
2019	Office Expenses	1.71559e+06	General	Indirect costs	Office	4196.26
2019	Other government fees	196623	General	Indirect costs	Other	480.93
2019	Other Repairs and Maintenance	902500	General	Indirect costs	Other	2207.47
2019	Penalties	307329	General	Indirect costs	Other	751.712
2019	Pit Consumable	1.69298e+06	General	Indirect costs	Other	4140.94
2019	Rent	3.52797e+06	General	Indirect costs	Office	8629.23
2019	Restaurant Allowances NTD	1.24597e+06	General	Indirect costs	Staff expenses	3047.59
2019	Restaurent Allowances	2.97824e+06	General	Indirect costs	Staff expenses	7284.63
2019	Security Expenses	62000	General	Indirect costs	Office	151.649
2019	Security Expenses NTD	5000	General	Indirect costs	Office	12.2298
2019	Staff Salaries and taxes	3.84474e+07	General	Indirect costs	Staff salaries	94040.4
2019	Staff salaries NTD	7.86758e+06	General	Indirect costs	Staff salaries	19243.7
2019	Staff transport	2.68349e+06	General	Indirect costs	Staff expenses	6563.69
2019	Staff transport NTD	525000	General	Indirect costs	Staff expenses	1284.12
2019	Support staff costs	1.67261e+06	General	Indirect costs	Staff salaries	4091.13
2019	Telephone & Internet	3.63296e+06	General	Indirect costs	Communications	8886.05
2019	Travel - International	5.88371e+06	General	Indirect costs	Staff expenses	14391.3
2019	Travel international NTD	1.05259e+06	General	Indirect costs	Staff expenses	2574.59
2019	Unjustified expenses	2291299	General	Indirect costs	Other	5604.41
2019	WOP (Other expenses)	3003207	General	Indirect costs	Tax	7345.7
2020	Cost of Goods Sold	796447	General	Direct costs	Consumables	2031.31
2020	Dumping fees	10000	General	Direct costs	Dumping fees	25.5046
2020	Dumping fees	873000	ET1	Direct costs	Dumping fees	2226.55
2020	Dumping fees	1710450	ET2	Direct costs	Dumping fees	4362.43
2020	Dumping fees	795000	FBT	Direct costs	Dumping fees	2027.61
2020	Emptiers labor	2850800	ET1	Direct costs	Emptiers' wages	7270.85
2020	Emptiers labor	2080650	ET2	Direct costs	Emptiers' wages	5306.61
2020	Emptiers labor	4659200	FBT	Direct costs	Emptiers' wages	11883.1
2020	Fuel	6989630	ET1	Direct costs	Fuel	17826.8
2020	Fuel	14636295	ET2	Direct costs	Fuel	37329.3
2020	Labor Transport NTD	1453950	General	Direct costs	Other	3708.24
2020	PPE	1.99608e+06	General	Direct costs	Equipment	5090.91
2020	Repair and Maintenance	1.2401e+07	ET1	Direct costs	Repair and maintenance	31628.1
2020	Repair and Maintenance	1.01353e+07	ET2	Direct costs	Repair and maintenance	25849.7
2020	Temporary Labour NTD	242350	General	Direct costs	Emptiers' wages	618.104
2020	Toilet Chemicals	285950	General	Direct costs	Consumables	729.304
2020	Vehicle rental	14873750	General	Direct costs	Vehicle rental	37934.9
2020	Truck repair and maintenance expenses NTD	268540	General	Direct costs	Repair and maintenance	684.901
2020	Vehicle depreciation	6.75157e+06	ET1	Direct costs	Vehicle depreciation	17219.6
2020	Vehicle depreciation	1.39236e+07	ET2	Direct costs	Vehicle depreciation	35511.7
2020	Accommodation	1387875	General	Indirect costs	Staff expenses	3539.72
2020	Accounting and consulting NTD	3.31768e+07	General	Indirect costs	Accounting, consulting and banking	84616.1
2020	Advertising	6.11097e+06	General	Indirect costs	Marketing and advertising	15585.8
2020	Bank Fees	909862	General	Indirect costs	Accounting, consulting and banking	2320.57
2020	Cleaning	19150	General	Indirect costs	Office	48.8413
2020	Cleaning NTD	237400	General	Indirect costs	Office	605.479
2020	Consulting & Accounting	8.5972e+06	General	Indirect costs	Accounting, consulting and banking	21926.8
2020	Consumables	1.59097e+06	General	Indirect costs	Other	4057.69
2020	Damages Payment	157000	General	Indirect costs	Other	400.422
2020	Depreciation - general	1.3402e+06	General	Indirect costs	Other	3418.12
2020	Depreciation - motorcycle	328953	General	Indirect costs	Other	838.982
2020	District taxes	201900	General	Indirect costs	Tax	514.938
2020	Donations	363334	General	Indirect costs	Other	926.67
2020	Foreign Currency Gains and Losses	-3.66196e+06	General	Indirect costs	Accounting, consulting and banking	-9339.67
2020	Freight & Courier	351000	General	Indirect costs	Other	895.211
2020	General Expenses	412854	General	Indirect costs	Other	1052.97
2020	General Expenses NTD	215500	General	Indirect costs	Other	549.624
2020	Insurance	3.37792e+06	General	Indirect costs	Other	8615.25
2020	Light, Power, Heating	92285.5	General	Indirect costs	Office	235.37
2020	Marketers transport	660275	General	Indirect costs	Marketing and advertising	1684
2020	Marketers wages NTD	4238390	General	Indirect costs	Marketing and advertising	10809.8
2020	Motocycle fuel	374000	General	Indirect costs	Other	953.872
2020	Motocycle repairing	125732	General	Indirect costs	Other	320.675
2020	Office Expenses	892180	General	Indirect costs	Office	2275.47
2020	Other government fees	1048610	General	Indirect costs	Other	2674.44
2020	Other Repairs and Maintenance	2.13503e+06	General	Indirect costs	Other	5445.3
2020	Penalties	651464	General	Indirect costs	Other	1661.53
2020	Pit Consumable	1.76069e+06	General	Indirect costs	Other	4490.56
2020	Rent	3.91895e+06	General	Indirect costs	Office	9995.12
2020	Restaurant Allowances NTD	865884	General	Indirect costs	Staff expenses	2208.4
2020	Restaurent Allowances	1.07209e+06	General	Indirect costs	Staff expenses	2734.33
2020	Security Expenses	5000	General	Indirect costs	Office	12.7523
2020	Security Expenses NTD	85250	General	Indirect costs	Office	217.427
2020	Staff Salaries and taxes	3.45661e+07	General	Indirect costs	Staff salaries	88159.4
2020	Staff salaries NTD	10460450	General	Indirect costs	Staff salaries	26678.9
2020	Staff transport	3250	General	Indirect costs	Staff expenses	8.28899
2020	Staff transport NTD	1758412	General	Indirect costs	Staff expenses	4484.76
2020	Support staff costs	164400	General	Indirect costs	Staff salaries	419.295
2020	Telephone & Internet	4968381	General	Indirect costs	Communications	12671.7
2020	Utilities	17386.9	General	Indirect costs	Other	44.3446
2020	WOP (Other expenses)	4974222	General	Indirect costs	Tax	12686.5
2021	Accommodation		ET1	Direct costs	Emptiers' wages	-
2021	Accommodation	145400	ET2	Direct costs	Emptiers' wages	375.743
2021	Accommodation		ET3	Direct costs	Emptiers' wages	-
2021	Accommodation		FBT	Direct costs	Emptiers' wages	-
2021	Consumables	760216	ET1	Direct costs	Consumables	1964.55
2021	Consumables	760216	ET2	Direct costs	Consumables	1964.55
2021	Consumables	899198	ET3	Direct costs	Consumables	2323.71
2021	Consumables	543266	FBT	Direct costs	Consumables	1403.91
2021	Customer gifts	310363	General	Direct costs	Consumables	802.04
2021	Drivers	2625000	ET1	Direct costs	Drivers' salaries	6783.53
2021	Drivers	3240000	ET2	Direct costs	Drivers' salaries	8372.81
2021	Drivers	375000	ET3	Direct costs	Drivers' salaries	969.076
2021	Drivers		FBT	Direct costs	Drivers' salaries	-
2021	Dumping fees	775000	ET1	Direct costs	Dumping fees	2002.76
2021	Dumping fees	2833300	ET2	Direct costs	Dumping fees	7321.82
2021	Dumping fees		ET3	Direct costs	Dumping fees	-
2021	Dumping fees	210000	FBT	Direct costs	Dumping fees	542.682
2021	Emptiers labor	3602370	ET1	Direct costs	Emptiers' wages	9309.25
2021	Emptiers labor	2202370	ET2	Direct costs	Emptiers' wages	5691.37
2021	Emptiers labor	53050	ET3	Direct costs	Emptiers' wages	137.092
2021	Emptiers labor	1732060	FBT	Direct costs	Emptiers' wages	4475.99
2021	Equipment depreciation	617891	PIT	Direct costs	Equipment	1596.75
2021	Freight & Courier	2.9413e+06	PIT	Direct costs	Equipment	7600.92
2021	Fuel	7924455	ET1	Direct costs	Fuel	20478.4
2021	Fuel	1.73456e+07	ET2	Direct costs	Fuel	44824.6
2021	Fuel	520000	ET3	Direct costs	Fuel	1343.78
2021	Fuel		FBT	Direct costs	Fuel	-
2021	Labor Transport	108453	ET1	Direct costs	Other	280.265
2021	Labor Transport	96953.2	ET2	Direct costs	Other	250.547
2021	Labor Transport	79003.2	ET3	Direct costs	Other	204.16
2021	Labor Transport	371703	FBT	Direct costs	Other	960.556
2021	Pit Consumable	172932	General	Direct costs	Consumables	446.892
2021	Pit evaluation costs	2206121	General	Direct costs	Other	5701.06
2021	PPE	1.92008e+06	General	Direct costs	Equipment	4961.88
2021	Pumps importation taxes	2722050	PIT	Direct costs	Tax	7034.33
2021	Repair and Maintenance	1.15365e+07	ET1	Direct costs	Repair and maintenance	29812.8
2021	Repair and Maintenance	1.27785e+07	ET2	Direct costs	Repair and maintenance	33022.1
2021	Repair and Maintenance	731853	ET3	Direct costs	Repair and maintenance	1891.25
2021	Repair and Maintenance		FBT	Direct costs	Repair and maintenance	-
2021	Sales commissions	5430460	General	Direct costs	Marketing and advertising	14033.4
2021	Toilet Chemicals	61156.8	ET1	Direct costs	Consumables	158.041
2021	Toilet Chemicals	61156.8	ET2	Direct costs	Consumables	158.041
2021	Toilet Chemicals	61156.8	ET3	Direct costs	Consumables	158.041
2021	Toilet Chemicals	61156.8	FBT	Direct costs	Consumables	158.041
2021	Vehicle rental		ET1	Direct costs	Vehicle rental	-
2021	Vehicle rental	3338566	ET2	Direct costs	Vehicle rental	8627.53
2021	Vehicle rental		ET3	Direct costs	Vehicle rental	-
2021	Vehicle rental	6907350	FBT	Direct costs	Vehicle rental	17850
2021	Vehicle depreciation	6.17671e+06	ET1	Direct costs	Vehicle depreciation	15961.9
2021	Vehicle depreciation	1.27381e+07	ET2	Direct costs	Vehicle depreciation	32917.9
2021	Vehicle depreciation	2.79249e+06	ET3	Direct costs	Vehicle depreciation	7216.35
2021	Vehicle Insurance	289962	ET1	Direct costs	Other	749.32
2021	Vehicle Insurance	266020	ET2	Direct costs	Other	687.449
2021	Vehicle Insurance	1239013	ET3	Direct costs	Other	3201.86
2021	Vehicle Insurance		FBT	Direct costs	Other	-
2021	Advertising	2.64921e+06	General	Indirect costs	Marketing and advertising	6846.1
2021	Bank Fees	1.54967e+06	General	Indirect costs	Accounting, consulting and banking	4004.66
2021	Cleaning NTD	183850	General	Indirect costs	Office	475.105
2021	Consulting & Accounting	2700000	General	Indirect costs	Accounting, consulting and banking	6977.34
2021	Damages Payment	670525	General	Indirect costs	Other	1732.77
2021	Depreciation - general	5.27262e+06	General	Indirect costs	Other	13625.5
2021	Depreciation - general	300945	General	Indirect costs	Other	777.703
2021	General Expenses	414589	General	Indirect costs	Other	1071.38
2021	Light, Power, Heating	163745	General	Indirect costs	Office	423.15
2021	Motorcycle Insurance	119373	General	Indirect costs	Other	308.484
2021	Office Expenses	1.89156e+06	General	Indirect costs	Office	4888.16
2021	Other Repairs and Maintenance	1.63283e+06	General	Indirect costs	Other	4219.57
2021	Penalties	247000	General	Indirect costs	Other	638.298
2021	Printing & Stationery NTD	32323	General	Indirect costs	Office	83.5291
2021	Rent	4.49492e+06	General	Indirect costs	Office	11615.8
2021	Restaurant Allowances NTD	1981266	General	Indirect costs	Staff expenses	5119.99
2021	RURA utility fees	348810	General	Indirect costs	Other	901.395
2021	Sato Pans	220339	General	Indirect costs	Other	569.4
2021	Security Expenses	287000	General	Indirect costs	Office	741.666
2021	Staff Insurance	2816136	General	Indirect costs	Staff expenses	7277.46
2021	Staff salaries - call centre	2600000	General	Indirect costs	Staff salaries	6718.92
2021	Staff salaries - management	16839500	General	Indirect costs	Staff salaries	43516.7
2021	Staff salaries - management NTD	6443333	General	Indirect costs	Staff salaries	16650.9
2021	Staff salaries - sales	4670000	General	Indirect costs	Staff salaries	12068.2
2021	Staff salaries - sales NTD	2950000	General	Indirect costs	Staff salaries	7623.39
2021	Staff transport	712725	General	Indirect costs	Staff expenses	1841.83
2021	Support staff costs	1.26934e+06	General	Indirect costs	Staff salaries	3280.22
2021	Taxes	23575353	General	Indirect costs	Tax	60923.5
2021	Telephone & Internet	5.56603e+06	General	Indirect costs	Communications	14383.7
2021	Trading licence	151500	General	Indirect costs	Other	391.507
2022	Accommodation	26000	ET1	Direct costs	Emptiers' wages	72.9227
2022	Accommodation	466300	ET2	Direct costs	Emptiers' wages	1307.84
2022	Accommodation		ET3	Direct costs	Emptiers' wages	-
2022	Accommodation		FBT	Direct costs	Emptiers' wages	-
2022	Consumables	281768	ET1	Direct costs	Consumables	790.282
2022	Consumables	807617	ET2	Direct costs	Consumables	2265.14
2022	Consumables	897352	ET3	Direct costs	Consumables	2516.82
2022	Consumables	34099.4	FBT	Direct costs	Consumables	95.6392
2022	Drivers	1250000	ET1	Direct costs	Drivers' salaries	3505.9
2022	Drivers	3240000	ET2	Direct costs	Drivers' salaries	9087.3
2022	Drivers	3240000	ET3	Direct costs	Drivers' salaries	9087.3
2022	Drivers		FBT	Direct costs	Drivers' salaries	-
2022	Dumping fees	1095000	ET1	Direct costs	Dumping fees	3071.17
2022	Dumping fees	3250600	ET2	Direct costs	Dumping fees	9117.03
2022	Dumping fees	182000	ET3	Direct costs	Dumping fees	510.459
2022	Dumping fees		FBT	Direct costs	Dumping fees	-
2022	Emptiers labor	1246916	ET1	Direct costs	Emptiers' wages	3497.25
2022	Emptiers labor	3638517	ET2	Direct costs	Emptiers' wages	10205
2022	Emptiers labor	2161517	ET3	Direct costs	Emptiers' wages	6062.45
2022	Emptiers labor	345700	FBT	Direct costs	Emptiers' wages	969.592
2022	Emptying barrels		ET1	Direct costs	Equipment	-
2022	Emptying barrels		ET2	Direct costs	Equipment	-
2022	Emptying barrels	472500	ET3	Direct costs	Equipment	1325.23
2022	Emptying barrels		FBT	Direct costs	Equipment	-
2022	Equipment depreciation	1.23578e+06	PIT	Direct costs	Equipment	3466.02
2022	Fuel	6.44623e+06	ET1	Direct costs	Fuel	18079.9
2022	Fuel	29180116	ET2	Direct costs	Fuel	81842.1
2022	Fuel	4112250	ET3	Direct costs	Fuel	11533.7
2022	Fuel		FBT	Direct costs	Fuel	-
2022	Insurance	266020	ET1	Direct costs	Other	746.112
2022	Insurance	266020	ET2	Direct costs	Other	746.112
2022	Insurance	620756	ET3	Direct costs	Other	1741.05
2022	Insurance		FBT	Direct costs	Other	-
2022	Labor Transport	51258	ET1	Direct costs	Other	143.764
2022	Labor Transport	90783	ET2	Direct costs	Other	254.621
2022	Labor Transport	86533	ET3	Direct costs	Other	242.701
2022	Labor Transport		FBT	Direct costs	Other	-
2022	Marketers transport	319905	ET1	Direct costs	Marketing and advertising	897.244
2022	Marketers transport	916925	ET2	Direct costs	Marketing and advertising	2571.72
2022	Marketers transport	1.01881e+06	ET3	Direct costs	Marketing and advertising	2857.46
2022	Marketers transport	38714.6	FBT	Direct costs	Marketing and advertising	108.584
2022	PPE	1.37783e+06	General	Direct costs	Equipment	3864.43
2022	Repair and Maintenance	4.86379e+06	ET1	Direct costs	Repair and maintenance	13641.6
2022	Repair and Maintenance	1.75014e+07	ET2	Direct costs	Repair and maintenance	49086.6
2022	Repair and Maintenance	3.18896e+06	ET3	Direct costs	Repair and maintenance	8944.15
2022	Repair and Maintenance		FBT	Direct costs	Repair and maintenance	-
2022	Sales commissions	475069	ET1	Direct costs	Marketing and advertising	1332.44
2022	Sales commissions	1.11974e+06	ET2	Direct costs	Marketing and advertising	3140.55
2022	Sales commissions	1.57882e+06	ET3	Direct costs	Marketing and advertising	4428.16
2022	Sales commissions	37545.6	FBT	Direct costs	Marketing and advertising	105.305
2022	Toilet Chemicals	61758.5	ET1	Direct costs	Consumables	173.215
2022	Toilet Chemicals	61758.5	ET2	Direct costs	Consumables	173.215
2022	Toilet Chemicals	61758.5	ET3	Direct costs	Consumables	173.215
2022	Toilet Chemicals	61758.5	FBT	Direct costs	Consumables	173.215
2022	Vehicle rental	24000	ET1	Direct costs	Vehicle rental	67.3133
2022	Vehicle rental	5974885	ET2	Direct costs	Vehicle rental	16757.9
2022	Vehicle rental	385300	ET3	Direct costs	Vehicle rental	1080.66
2022	Vehicle rental	905000	FBT	Direct costs	Vehicle rental	2538.27
2022	Vehicle depreciation	6.17671e+06	ET1	Direct costs	Vehicle depreciation	17324
2022	Vehicle depreciation	6044891	ET2	Direct costs	Vehicle depreciation	16954.2
2022	Vehicle depreciation	1.02391e+07	ET3	Direct costs	Vehicle depreciation	28717.9
2022	Vehicle hose pipes	559322	General	Direct costs	Equipment	1568.74
2022	Accounting and consulting NTD	101160	General	Indirect costs	Accounting, consulting and banking	283.726
2022	Advertising	603138	General	Indirect costs	Marketing and advertising	1691.63
2022	Bank Fees	1.37559e+06	General	Indirect costs	Accounting, consulting and banking	3858.16
2022	Cleaning	45000	General	Indirect costs	Office	126.212
2022	Cleaning NTD	30625	General	Indirect costs	Office	85.8946
2022	Consulting & Accounting	3.88127e+06	General	Indirect costs	Accounting, consulting and banking	10885.9
2022	Cost of Goods Sold ( Satopans)	279661	General	Indirect costs	Other	784.371
2022	Damages Payment	83775	General	Indirect costs	Other	234.965
2022	Depreciation - general	410018	General	Indirect costs	Other	1149.99
2022	Depreciation - motorcycle	71224	General	Indirect costs	Other	199.763
2022	District cleaning taxes	120000	General	Indirect costs	Tax	336.566
2022	Foreign Currency Gains and Losses	-1.41189e+06	General	Indirect costs	Accounting, consulting and banking	-3959.96
2022	Freight & Courier	274634	General	Indirect costs	Other	770.272
2022	General Expenses	55000	General	Indirect costs	Other	154.26
2022	Light, Power, Heating	82617	General	Indirect costs	Office	231.718
2022	Motorcycle insurance	119374	General	Indirect costs	Other	334.811
2022	Office Expenses	4.84356e+06	General	Indirect costs	Office	13584.8
2022	Other Repairs and Maintenance	46000	General	Indirect costs	Other	129.017
2022	Penalties	425000	General	Indirect costs	Other	1192.01
2022	Printing and Stationary	27542.4	General	Indirect costs	Office	77.2487
2022	Rent	4.11949e+06	General	Indirect costs	Office	11554
2022	Restaurant Allowances NTD	1345975	General	Indirect costs	Staff expenses	3775.08
2022	Restaurent Allowances	103983	General	Indirect costs	Staff expenses	291.643
2022	RURA regulatory payments( utility)	1208500	General	Indirect costs	Other	3389.51
2022	Security Expenses	40000	General	Indirect costs	Office	112.189
2022	Security Expenses NTD	136400	General	Indirect costs	Office	382.564
2022	Staff Insurance	1410848	General	Indirect costs	Staff expenses	3957.03
2022	Staff salaries - call centre	3570000	General	Indirect costs	Staff salaries	10012.9
2022	Staff salaries - management	20603759	General	Indirect costs	Staff salaries	57787.8
2022	Staff salaries - sales	4800000	General	Indirect costs	Staff salaries	13462.7
2022	Staff transport NTD	622725	General	Indirect costs	Staff expenses	1746.57
2022	Subscriptions	610632	General	Indirect costs	Office	1712.65
2022	Taxes	16028808	General	Indirect costs	Tax	44956.3
2022	Telephone & Internet	4.20565e+06	General	Indirect costs	Communications	11795.7
2022	Transfer charges	202.88	General	Indirect costs	Other	0.569022
2022	Yaerly trading licence	150000	General	Indirect costs	Other	420.708

## Sheet: S2b
Vehicle	Purchase price	Currency	Date	Expenditure (Int$)
Motorocyle	1.05258e+06	RWF	2019-08-01	2574.55
ET1	2.66671e+07	RWF	2017-06-02	61821.7
ET2	5.55291e+07	RWF	2019-10-31	135821
ET3	4.3749e+07	RWF	2021-10-22	113056
Pitvaq	2500	USD	2021-07-01	2314.75
Pitvaq	2500	USD	2021-07-01	2314.75

## Sheet: S2c
Empty ID	Customer ID	Customer type	Emptying date	Repeat	Vehicle	Type	Revenue (Int$)	Customer group	Repeat group
1	1	Household	2016-05-05	No	FBT	Low-volume	-	-	-
2	1	Household	2016-05-05	Yes	FBT	Low-volume	-	-	-
3	2	Household	2016-05-05	No		-	-	-	-
4	3	Household	2016-05-11	No		-	-	-	-
5	4	Household	2016-05-11	No		-	-	-	-
6	5	Household	2016-05-12	No	FBT	Low-volume	-	-	-
7	6	Household	2016-05-19	No		-	-	-	-
8	6	Household	2016-05-19	Yes		-	-	-	-
9	7	Household	2016-05-21	No		-	-	-	-
10	8	Household	2016-05-21	No		-	-	-	-
11	9	Household	2016-05-25	No		-	-	-	-
12	10	Household	2016-05-25	No		-	-	-	-
13	11	Household	2016-05-26	No	FBT	Low-volume	-	-	-
14	12	Household	2016-05-31	No		-	-	-	-
15	12	Household	2016-05-31	Yes		-	-	-	-
16	13	Household	2016-05-31	No		-	-	-	-
17	8	Household	2016-06-01	Yes	FBT	Low-volume	-	-	-
18	8	Household	2016-06-02	Yes	FBT	Low-volume	-	-	-
19	8	Household	2016-06-03	Yes	FBT	Low-volume	-	-	-
20	14	Household	2016-06-07	No	FBT	Low-volume	-	-	-
21	15	Household	2016-06-08	No		-	-	-	-
22	16	Household	2016-06-08	No		-	-	-	-
23	17	Household	2016-06-10	No		-	-	-	-
24	18	Household	2016-06-10	No		-	-	-	-
25	19	Household	2016-06-14	No		-	-	-	-
26	19	Household	2016-06-14	Yes		-	-	-	-
27	20	Household	2016-06-15	No	FBT	Low-volume	-	-	-
28	21	Household	2016-06-16	No	FBT	Low-volume	-	-	-
29	22	Household	2016-06-20	No	FBT	Low-volume	-	-	-
30	20	Household	2016-06-21	Yes	FBT	Low-volume	-	-	-
31	8	Household	2016-06-22	Yes	FBT	Low-volume	-	-	-
32	23	Household	2016-06-28	No	FBT	Low-volume	-	-	-
33	24	Household	2016-06-29	No		-	-	-	-
34	25	Household	2016-06-29	No		-	-	-	-
35	26	Household	2016-06-30	No	FBT	Low-volume	-	-	-
36	27	Household	2016-07-05	No		-	-	-	-
37	27	Household	2016-07-05	Yes		-	-	-	-
38	28	Household	2016-07-07	No	FBT	Low-volume	-	-	-
39	29	Household	2016-07-11	No	FBT	Low-volume	-	-	-
40	30	Household	2016-07-12	No	FBT	Low-volume	-	-	-
41	31	Household	2016-07-13	No	FBT	Low-volume	-	-	-
42	32	Household	2016-07-14	No	FBT	Low-volume	-	-	-
43	33	Household	2016-07-15	No	FBT	Low-volume	-	-	-
44	34	Household	2016-07-18	No		-	-	-	-
45	35	Household	2016-07-18	No		-	-	-	-
46	8	Household	2016-07-19	Yes	FBT	Low-volume	-	-	-
47	36	Household	2016-07-20	No	FBT	Low-volume	-	-	-
48	37	Household	2016-07-21	No	FBT	Low-volume	-	-	-
49	38	Household	2016-07-22	No	FBT	Low-volume	-	-	-
50	39	Household	2016-07-25	No	FBT	Low-volume	-	-	-
51	40	Household	2016-07-26	No	FBT	Low-volume	-	-	-
52	41	Household	2016-07-27	No	FBT	Low-volume	-	-	-
53	42	Household	2016-07-27	No	FBT	Low-volume	-	-	-
54	43	Household	2016-07-28	No	FBT	Low-volume	-	-	-
55	44	Household	2016-08-01	No	FBT	Low-volume	-	-	-
56	38	Household	2016-08-02	Yes	FBT	Low-volume	-	-	-
57	45	Household	2016-08-03	No	FBT	Low-volume	-	-	-
58	46	Household	2016-08-08	No	FBT	Low-volume	-	-	-
59	47	Household	2016-08-08	No	FBT	Low-volume	-	-	-
60	48	Household	2016-08-09	No	FBT	Low-volume	-	-	-
61	48	Household	2016-08-09	Yes	FBT	Low-volume	-	-	-
62	49	Household	2016-08-10	No	FBT	Low-volume	-	-	-
63	50	Household	2016-08-10	No	FBT	Low-volume	-	-	-
64	51	Household	2016-08-11	No	FBT	Low-volume	-	-	-
65	52	Household	2016-08-11	No	FBT	Low-volume	-	-	-
66	53	Household	2016-08-16	No	FBT	Low-volume	-	-	-
67	54	Household	2016-08-17	No	FBT	Low-volume	-	-	-
68	54	Household	2016-08-17	Yes	FBT	Low-volume	-	-	-
69	55	Household	2016-08-18	No	FBT	Low-volume	-	-	-
70	56	Household	2016-08-22	No	FBT	Low-volume	-	-	-
71	57	Household	2016-08-23	No	FBT	Low-volume	-	-	-
72	56	Household	2016-08-23	Yes	FBT	Low-volume	-	-	-
73	58	Household	2016-08-24	No	FBT	Low-volume	-	-	-
74	59	Household	2016-08-25	No	FBT	Low-volume	-	-	-
75	59	Household	2016-08-25	Yes	FBT	Low-volume	-	-	-
76	57	Household	2016-08-29	Yes	FBT	Low-volume	-	-	-
77	60	Household	2016-08-29	No	FBT	Low-volume	-	-	-
78	61	Household	2016-08-30	No	FBT	Low-volume	-	-	-
79	62	Household	2016-08-30	No	FBT	Low-volume	-	-	-
80	63	Household	2016-08-31	No	FBT	Low-volume	-	-	-
81	64	Household	2016-09-01	No	FBT	Low-volume	-	-	-
82	65	Household	2016-09-05	No	FBT	Low-volume	-	-	-
83	66	Household	2016-09-06	No	FBT	Low-volume	-	-	-
84	67	Household	2016-09-06	No	FBT	Low-volume	-	-	-
85	68	Household	2016-09-07	No	FBT	Low-volume	-	-	-
86	69	Household	2016-09-07	No	FBT	Low-volume	-	-	-
87	70	Household	2016-09-08	No	FBT	Low-volume	-	-	-
88	65	Household	2016-09-09	Yes	FBT	Low-volume	-	-	-
89	71	Household	2016-09-13	No	FBT	Low-volume	-	-	-
90	71	Household	2016-09-14	Yes	FBT	Low-volume	-	-	-
91	71	Household	2016-09-14	Yes	FBT	Low-volume	-	-	-
92	72	Household	2016-09-15	No	FBT	Low-volume	-	-	-
93	73	Household	2016-09-16	No	FBT	Low-volume	-	-	-
94	74	Household	2016-09-19	No	FBT	Low-volume	-	-	-
95	75	Household	2016-09-19	No	FBT	Low-volume	-	-	-
96	76	Household	2016-09-20	No	FBT	Low-volume	-	-	-
97	77	Household	2016-09-20	No	FBT	Low-volume	-	-	-
98	78	Household	2016-09-21	No	FBT	Low-volume	-	-	-
99	78	Household	2016-09-21	Yes	FBT	Low-volume	-	-	-
100	79	Household	2016-09-22	No	FBT	Low-volume	-	-	-
101	80	Household	2016-09-23	No	FBT	Low-volume	-	-	-
102	81	Household	2016-09-23	No	FBT	Low-volume	-	-	-
103	48	Household	2016-09-26	Yes	FBT	Low-volume	-	-	-
104	82	Household	2016-09-27	No	FBT	Low-volume	-	-	-
105	83	Household	2016-09-27	No	FBT	Low-volume	-	-	-
106	84	Household	2016-09-28	No	FBT	Low-volume	-	-	-
107	85	Household	2016-09-29	No	FBT	Low-volume	-	-	-
108	8	Household	2016-09-30	Yes	FBT	Low-volume	-	-	-
109	86	Household	2016-10-03	No	FBT	Low-volume	-	-	-
110	87	Household	2016-10-04	No	FBT	Low-volume	-	-	-
111	87	Household	2016-10-04	Yes	FBT	Low-volume	-	-	-
112	88	Household	2016-10-05	No	FBT	Low-volume	-	-	-
113	89	Household	2016-10-05	No	FBT	Low-volume	-	-	-
114	90	Household	2016-10-06	No	FBT	Low-volume	-	-	-
115	91	Household	2016-10-07	No	FBT	Low-volume	-	-	-
116	92	Household	2016-10-07	No	FBT	Low-volume	-	-	-
117	93	Household	2016-10-10	No	FBT	Low-volume	-	-	-
118	94	Household	2016-10-11	No	FBT	Low-volume	-	-	-
119	93	Household	2016-10-11	Yes	FBT	Low-volume	-	-	-
120	80	Household	2016-10-12	Yes	FBT	Low-volume	-	-	-
121	78	Household	2016-10-12	Yes	FBT	Low-volume	-	-	-
122	95	Household	2016-10-13	No	FBT	Low-volume	-	-	-
123	96	Household	2016-10-13	No	FBT	Low-volume	-	-	-
124	97	Household	2016-10-14	No	FBT	Low-volume	-	-	-
125	98	Household	2016-10-14	No	FBT	Low-volume	-	-	-
126	99	Household	2016-10-17	No	FBT	Low-volume	-	-	-
127	100	Household	2016-10-17	No	FBT	Low-volume	-	-	-
128	101	Household	2016-10-18	No	FBT	Low-volume	-	-	-
129	12	Household	2016-10-18	Yes	FBT	Low-volume	-	-	-
130	12	Household	2016-10-19	Yes	FBT	Low-volume	-	-	-
131	102	Household	2016-10-19	No	FBT	Low-volume	-	-	-
132	103	Household	2016-10-20	No	FBT	Low-volume	-	-	-
133	104	Household	2016-10-20	No	FBT	Low-volume	-	-	-
134	105	Household	2016-10-20	No	FBT	Low-volume	-	-	-
135	106	Household	2016-10-20	No	FBT	Low-volume	-	-	-
136	107	Household	2016-10-21	No	FBT	Low-volume	-	-	-
137	100	Household	2016-10-21	Yes	FBT	Low-volume	-	-	-
138	108	Household	2016-10-21	No	FBT	Low-volume	-	-	-
139	109	Household	2016-10-24	No	FBT	Low-volume	-	-	-
140	110	Household	2016-10-24	No	FBT	Low-volume	-	-	-
141	111	Household	2016-10-25	No	FBT	Low-volume	-	-	-
142	112	Household	2016-10-25	No	FBT	Low-volume	-	-	-
143	108	Household	2016-10-25	Yes	FBT	Low-volume	-	-	-
144	113	Household	2016-10-25	No	FBT	Low-volume	-	-	-
145	114	Household	2016-10-26	No	FBT	Low-volume	-	-	-
146	115	Household	2016-10-26	No	FBT	Low-volume	-	-	-
147	116	Household	2016-10-27	No	FBT	Low-volume	-	-	-
148	117	Household	2016-10-28	No	FBT	Low-volume	-	-	-
149	117	Household	2016-10-28	Yes	FBT	Low-volume	-	-	-
150	118	Household	2016-10-31	No	FBT	Low-volume	-	-	-
151	119	Household	2016-10-31	No	FBT	Low-volume	-	-	-
152	120	Household	2016-11-01	No		-	-	-	-
153	121	Household	2016-11-01	No	Unknown	High-volume	189.393	Household mechanical	Household High-volume First-time
154	122	Household	2016-11-02	No	FBT	Low-volume	94.6964	Household semi-mechanical	Household Low-volume First-time
155	123	Household	2016-11-03	No	FBT	Low-volume	94.6964	Household semi-mechanical	Household Low-volume First-time
156	123	Household	2016-11-03	Yes	FBT	Low-volume	-	-	-
157	124	Household	2016-11-03	No	FBT	Low-volume	94.6964	Household semi-mechanical	Household Low-volume First-time
158	125	Corporate	2016-11-04	No	FBT	Low-volume	189.393	Corporate semi-mechanical	Corporate First-time
159	125	Corporate	2016-11-05	Yes	FBT	Low-volume	-	-	-
160	123	Household	2016-11-08	Yes	FBT	Low-volume	-	-	-
161	126	Household	2016-11-10	No	FBT	Low-volume	151.514	Household semi-mechanical	Household Low-volume First-time
162	127	Household	2016-11-10	No	FBT	Low-volume	189.393	Household semi-mechanical	Household Low-volume First-time
163	128	Household	2016-11-11	No	FBT	Low-volume	-	-	-
164	129	Household	2016-11-14	No	FBT	Low-volume	151.514	Household semi-mechanical	Household Low-volume First-time
165	130	Household	2016-11-15	No	FBT	Low-volume	151.514	Household semi-mechanical	Household Low-volume First-time
166	131	Household	2016-11-16	No	FBT	Low-volume	151.514	Household semi-mechanical	Household Low-volume First-time
167	132	Household	2016-11-17	No	FBT	Low-volume	151.514	Household semi-mechanical	Household Low-volume First-time
168	133	Household	2016-11-18	No	FBT	Low-volume	151.514	Household semi-mechanical	Household Low-volume First-time
169	134	Household	2016-11-21	No	FBT	Low-volume	151.514	Household semi-mechanical	Household Low-volume First-time
170	135	Household	2016-11-22	No	FBT	Low-volume	151.514	Household semi-mechanical	Household Low-volume First-time
171	136	Household	2016-11-23	No	FBT	Low-volume	151.514	Household semi-mechanical	Household Low-volume First-time
172	137	Household	2016-11-24	No	FBT	Low-volume	94.6964	Household semi-mechanical	Household Low-volume First-time
173	65	Household	2016-11-25	Yes	FBT	Low-volume	132.575	Household semi-mechanical	Household Low-volume Repeat
174	65	Household	2016-11-25	Yes	FBT	Low-volume	132.575	Household semi-mechanical	Household Low-volume Repeat
175	65	Household	2016-11-26	Yes	FBT	Low-volume	-	-	-
176	138	Household	2016-11-28	No	FBT	Low-volume	151.514	Household semi-mechanical	Household Low-volume First-time
177	139	Household	2016-11-29	No	FBT	Low-volume	151.514	Household semi-mechanical	Household Low-volume First-time
178	140	Household	2016-11-30	No	FBT	Low-volume	151.514	Household semi-mechanical	Household Low-volume First-time
179	141	Household	2016-12-01	No	FBT	Low-volume	151.514	Household semi-mechanical	Household Low-volume First-time
180	142	Household	2016-12-02	No	FBT	Low-volume	151.514	Household semi-mechanical	Household Low-volume First-time
181	143	Household	2016-12-05	No	FBT	Low-volume	662.875	Household semi-mechanical	Household Low-volume First-time
182	143	Household	2016-12-06	Yes	FBT	Low-volume	-	-	-
183	144	Household	2016-12-06	No	FBT	Low-volume	75.7571	Household semi-mechanical	Household Low-volume First-time
184	145	Household	2016-12-07	No	FBT	Low-volume	151.514	Household semi-mechanical	Household Low-volume First-time
185	145	Household	2016-12-07	Yes	FBT	Low-volume	151.514	Household semi-mechanical	Household Low-volume Repeat
186	146	Household	2016-12-08	No	FBT	Low-volume	75.7571	Household semi-mechanical	Household Low-volume First-time
187	147	Household	2016-12-08	No	FBT	Low-volume	75.7571	Household semi-mechanical	Household Low-volume First-time
188	148	Household	2016-12-09	No	FBT	Low-volume	151.514	Household semi-mechanical	Household Low-volume First-time
189	149	Household	2016-12-12	No	FBT	Low-volume	151.514	Household semi-mechanical	Household Low-volume First-time
190	150	Household	2016-12-12	No	FBT	Low-volume	151.514	Household semi-mechanical	Household Low-volume First-time
191	151	Household	2016-12-13	No	FBT	Low-volume	151.514	Household semi-mechanical	Household Low-volume First-time
192	152	Household	2016-12-14	No	FBT	Low-volume	151.514	Household semi-mechanical	Household Low-volume First-time
193	153	Household	2016-12-15	No	FBT	Low-volume	151.514	Household semi-mechanical	Household Low-volume First-time
194	154	Household	2016-12-15	No	FBT	Low-volume	75.7571	Household semi-mechanical	Household Low-volume First-time
195	155	Household	2016-12-16	No	FBT	Low-volume	75.7571	Household semi-mechanical	Household Low-volume First-time
196	156	Household	2016-12-19	No	FBT	Low-volume	151.514	Household semi-mechanical	Household Low-volume First-time
197	157	Household	2016-12-20	No	FBT	Low-volume	151.514	Household semi-mechanical	Household Low-volume First-time
198	156	Household	2016-12-20	Yes	FBT	Low-volume	-	-	-
199	158	Household	2016-12-21	No	FBT	Low-volume	151.514	Household semi-mechanical	Household Low-volume First-time
200	159	Household	2016-12-22	No	FBT	Low-volume	151.514	Household semi-mechanical	Household Low-volume First-time
201	160	Household	2016-12-23	No	FBT	Low-volume	151.514	Household semi-mechanical	Household Low-volume First-time
202	161	Household	2016-12-27	No	FBT	Low-volume	151.514	Household semi-mechanical	Household Low-volume First-time
203	162	Household	2016-12-28	No	FBT	Low-volume	151.514	Household semi-mechanical	Household Low-volume First-time
204	65	Household	2016-12-29	Yes	FBT	Low-volume	151.514	Household semi-mechanical	Household Low-volume Repeat
205	163	Household	2016-12-30	No	FBT	Low-volume	151.514	Household semi-mechanical	Household Low-volume First-time
206	164	Household	2017-01-03	No	FBT	Low-volume	157.171	Household semi-mechanical	Household Low-volume First-time
207	165	Household	2017-01-04	No	FBT	Low-volume	157.171	Household semi-mechanical	Household Low-volume First-time
208	8	Household	2017-01-05	Yes	FBT	Low-volume	157.171	Household semi-mechanical	Household Low-volume Repeat
209	166	Household	2017-01-06	No	FBT	Low-volume	157.171	Household semi-mechanical	Household Low-volume First-time
210	167	Household	2017-01-09	No	FBT	Low-volume	157.171	Household semi-mechanical	Household Low-volume First-time
211	168	Household	2017-01-10	No	FBT	Low-volume	157.171	Household semi-mechanical	Household Low-volume First-time
212	169	Household	2017-01-11	No	FBT	Low-volume	157.171	Household semi-mechanical	Household Low-volume First-time
213	170	Household	2017-01-12	No	FBT	Low-volume	157.171	Household semi-mechanical	Household Low-volume First-time
214	171	Household	2017-01-13	No	FBT	Low-volume	157.171	Household semi-mechanical	Household Low-volume First-time
215	172	Household	2017-01-16	No	FBT	Low-volume	157.171	Household semi-mechanical	Household Low-volume First-time
216	173	Household	2017-01-17	No	FBT	Low-volume	157.171	Household semi-mechanical	Household Low-volume First-time
217	174	Household	2017-01-18	No	FBT	Low-volume	157.171	Household semi-mechanical	Household Low-volume First-time
218	175	Household	2017-01-19	No	FBT	Low-volume	157.171	Household semi-mechanical	Household Low-volume First-time
219	176	Household	2017-01-24	No	FBT	Low-volume	157.171	Household semi-mechanical	Household Low-volume First-time
220	177	Household	2017-01-25	No	FBT	Low-volume	157.171	Household semi-mechanical	Household Low-volume First-time
221	178	Household	2017-01-25	No	FBT	Low-volume	137.525	Household semi-mechanical	Household Low-volume First-time
222	179	Household	2017-01-26	No	FBT	Low-volume	157.171	Household semi-mechanical	Household Low-volume First-time
223	180	Household	2017-01-27	No	FBT	Low-volume	157.171	Household semi-mechanical	Household Low-volume First-time
224	39	Household	2017-01-30	Yes	FBT	Low-volume	137.525	Household semi-mechanical	Household Low-volume Repeat
225	39	Household	2017-01-30	Yes	FBT	Low-volume	137.525	Household semi-mechanical	Household Low-volume Repeat
226	181	Household	2017-01-31	No	FBT	Low-volume	157.171	Household semi-mechanical	Household Low-volume First-time
227	182	Household	2017-02-02	No	FBT	Low-volume	157.171	Household semi-mechanical	Household Low-volume First-time
228	183	Household	2017-02-03	No	FBT	Low-volume	157.171	Household semi-mechanical	Household Low-volume First-time
229	184	Household	2017-02-04	No	FBT	Low-volume	157.171	Household semi-mechanical	Household Low-volume First-time
230	185	Household	2017-02-06	No	FBT	Low-volume	157.171	Household semi-mechanical	Household Low-volume First-time
231	186	Household	2017-02-07	No	FBT	Low-volume	157.171	Household semi-mechanical	Household Low-volume First-time
232	187	Household	2017-02-08	No	FBT	Low-volume	157.171	Household semi-mechanical	Household Low-volume First-time
233	188	Household	2017-02-09	No	FBT	Low-volume	157.171	Household semi-mechanical	Household Low-volume First-time
234	189	Household	2017-02-10	No	FBT	Low-volume	176.818	Household semi-mechanical	Household Low-volume First-time
235	189	Household	2017-02-10	Yes	FBT	Low-volume	176.818	Household semi-mechanical	Household Low-volume Repeat
236	190	Household	2017-02-13	No	FBT	Low-volume	157.171	Household semi-mechanical	Household Low-volume First-time
237	191	Household	2017-02-13	No	FBT	Low-volume	157.171	Household semi-mechanical	Household Low-volume First-time
238	192	Household	2017-02-14	No	FBT	Low-volume	196.464	Household semi-mechanical	Household Low-volume First-time
239	193	Household	2017-02-15	No	FBT	Low-volume	157.171	Household semi-mechanical	Household Low-volume First-time
240	194	Household	2017-02-16	No	FBT	Low-volume	196.464	Household semi-mechanical	Household Low-volume First-time
241	195	Household	2017-02-17	No	FBT	Low-volume	196.464	Household semi-mechanical	Household Low-volume First-time
242	196	Household	2017-02-20	No	FBT	Low-volume	157.171	Household semi-mechanical	Household Low-volume First-time
243	197	Household	2017-02-21	No	FBT	Low-volume	157.171	Household semi-mechanical	Household Low-volume First-time
244	198	Household	2017-02-22	No	FBT	Low-volume	196.464	Household semi-mechanical	Household Low-volume First-time
245	199	Household	2017-02-23	No	FBT	Low-volume	196.464	Household semi-mechanical	Household Low-volume First-time
246	200	Household	2017-02-24	No	FBT	Low-volume	157.171	Household semi-mechanical	Household Low-volume First-time
247	201	Household	2017-02-27	No	FBT	Low-volume	157.171	Household semi-mechanical	Household Low-volume First-time
248	202	Household	2017-02-27	No	FBT	Low-volume	137.525	Household semi-mechanical	Household Low-volume First-time
249	203	Household	2017-02-28	No	FBT	Low-volume	294.696	Household semi-mechanical	Household Low-volume First-time
250	203	Household	2017-03-01	Yes	FBT	Low-volume	-	-	-
251	204	Household	2017-03-02	No	FBT	Low-volume	157.171	Household semi-mechanical	Household Low-volume First-time
252	205	Household	2017-03-02	No	FBT	Low-volume	137.525	Household semi-mechanical	Household Low-volume First-time
253	206	Household	2017-03-03	No	FBT	Low-volume	157.171	Household semi-mechanical	Household Low-volume First-time
254	203	Household	2017-03-03	Yes	FBT	Low-volume	-	-	-
255	207	Household	2017-03-06	No	FBT	Low-volume	157.171	Household semi-mechanical	Household Low-volume First-time
256	65	Household	2017-03-06	Yes	FBT	Low-volume	157.171	Household semi-mechanical	Household Low-volume Repeat
257	208	Household	2017-03-07	No	FBT	Low-volume	157.171	Household semi-mechanical	Household Low-volume First-time
258	209	Household	2017-03-08	No	FBT	Low-volume	157.171	Household semi-mechanical	Household Low-volume First-time
259	210	Household	2017-03-09	No	FBT	Low-volume	157.171	Household semi-mechanical	Household Low-volume First-time
260	211	Household	2017-03-09	No	FBT	Low-volume	157.171	Household semi-mechanical	Household Low-volume First-time
261	212	Household	2017-03-10	No	FBT	Low-volume	157.171	Household semi-mechanical	Household Low-volume First-time
262	213	Household	2017-03-13	No	FBT	Low-volume	98.232	Household semi-mechanical	Household Low-volume First-time
263	214	Household	2017-03-13	No	FBT	Low-volume	98.232	Household semi-mechanical	Household Low-volume First-time
264	214	Household	2017-03-13	Yes	FBT	Low-volume	98.232	Household semi-mechanical	Household Low-volume Repeat
265	214	Household	2017-03-13	Yes	FBT	Low-volume	98.232	Household semi-mechanical	Household Low-volume Repeat
266	215	Household	2017-03-14	No	FBT	Low-volume	157.171	Household semi-mechanical	Household Low-volume First-time
267	216	Household	2017-03-14	No	FBT	Low-volume	157.171	Household semi-mechanical	Household Low-volume First-time
268	217	Household	2017-03-15	No	FBT	Low-volume	196.464	Household semi-mechanical	Household Low-volume First-time
269	218	Household	2017-03-15	No	FBT	Low-volume	117.878	Household semi-mechanical	Household Low-volume First-time
270	219	Household	2017-03-16	No	FBT	Low-volume	157.171	Household semi-mechanical	Household Low-volume First-time
271	220	Household	2017-03-17	No	FBT	Low-volume	196.464	Household semi-mechanical	Household Low-volume First-time
272	221	Household	2017-03-20	No	FBT	Low-volume	122.79	Household semi-mechanical	Household Low-volume First-time
273	221	Household	2017-03-20	Yes	FBT	Low-volume	122.79	Household semi-mechanical	Household Low-volume Repeat
274	221	Household	2017-03-20	Yes	FBT	Low-volume	122.79	Household semi-mechanical	Household Low-volume Repeat
275	221	Household	2017-03-20	Yes	FBT	Low-volume	122.79	Household semi-mechanical	Household Low-volume Repeat
276	221	Household	2017-03-21	Yes	FBT	Low-volume	0	Household semi-mechanical	Household Low-volume Repeat
277	222	Household	2017-03-23	No	FBT	Low-volume	157.171	Household semi-mechanical	Household Low-volume First-time
278	223	Household	2017-03-24	No	FBT	Low-volume	157.171	Household semi-mechanical	Household Low-volume First-time
279	224	Household	2017-03-27	No	FBT	Low-volume	157.171	Household semi-mechanical	Household Low-volume First-time
280	225	Household	2017-03-28	No	FBT	Low-volume	137.525	Household semi-mechanical	Household Low-volume First-time
281	226	Household	2017-03-29	No	FBT	Low-volume	196.464	Household semi-mechanical	Household Low-volume First-time
282	227	Corporate	2017-03-30	No	FBT	Low-volume	157.171	Corporate semi-mechanical	Corporate First-time
283	228	Household	2017-03-31	No	FBT	Low-volume	196.464	Household semi-mechanical	Household Low-volume First-time
284	212	Household	2017-04-01	Yes	FBT	Low-volume	157.171	Household semi-mechanical	Household Low-volume Repeat
285	229	Household	2017-04-04	No	FBT	Low-volume	157.171	Household semi-mechanical	Household Low-volume First-time
286	230	Household	2017-04-05	No	FBT	Low-volume	196.464	Household semi-mechanical	Household Low-volume First-time
287	231	Household	2017-04-10	No	FBT	Low-volume	157.171	Household semi-mechanical	Household Low-volume First-time
288	39	Household	2017-04-11	Yes	FBT	Low-volume	98.232	Household semi-mechanical	Household Low-volume Repeat
289	232	Household	2017-04-12	No	FBT	Low-volume	-	-	-
290	233	Household	2017-04-13	No	FBT	Low-volume	-	-	-
291	234	Household	2017-04-15	No	FBT	Low-volume	-	-	-
292	235	Household	2017-04-15	No	FBT	Low-volume	-	-	-
293	235	Household	2017-04-16	Yes	FBT	Low-volume	-	-	-
294	236	Household	2017-04-18	No		-	-	-	-
295	237	Household	2017-04-19	No		-	-	-	-
296	238	Household	2017-04-20	No	FBT	Low-volume	-	-	-
297	239	Household	2017-04-21	No	FBT	Low-volume	-	-	-
298	240	Household	2017-04-24	No	FBT	Low-volume	-	-	-
299	1	Household	2017-04-25	Yes	FBT	Low-volume	-	-	-
300	241	Household	2017-04-26	No	FBT	Low-volume	-	-	-
301	242	Household	2017-04-27	No	FBT	Low-volume	-	-	-
302	243	Household	2017-04-28	No	FBT	Low-volume	-	-	-
303	244	Household	2017-05-02	No	FBT	Low-volume	157.171	Household semi-mechanical	Household Low-volume First-time
304	245	Household	2017-05-03	No	FBT	Low-volume	196.464	Household semi-mechanical	Household Low-volume First-time
305	246	Household	2017-05-04	No	FBT	Low-volume	98.232	Household semi-mechanical	Household Low-volume First-time
306	247	Household	2017-05-05	No	FBT	Low-volume	157.171	Household semi-mechanical	Household Low-volume First-time
307	248	Household	2017-05-09	No	FBT	Low-volume	157.171	Household semi-mechanical	Household Low-volume First-time
308	249	Household	2017-05-10	No	FBT	Low-volume	157.171	Household semi-mechanical	Household Low-volume First-time
309	250	Household	2017-05-11	No	FBT	Low-volume	157.171	Household semi-mechanical	Household Low-volume First-time
310	251	Household	2017-05-12	No	FBT	Low-volume	39.2928	Household semi-mechanical	Household Low-volume First-time
311	252	Household	2017-05-12	No	FBT	Low-volume	39.2928	Household semi-mechanical	Household Low-volume First-time
312	253	Household	2017-05-15	No	FBT	Low-volume	58.9392	Household semi-mechanical	Household Low-volume First-time
313	254	Household	2017-05-16	No	FBT	Low-volume	157.171	Household semi-mechanical	Household Low-volume First-time
314	255	Household	2017-05-16	No	FBT	Low-volume	157.171	Household semi-mechanical	Household Low-volume First-time
315	256	Household	2017-05-17	No	FBT	Low-volume	157.171	Household semi-mechanical	Household Low-volume First-time
316	257	Household	2017-05-18	No	FBT	Low-volume	19.6464	Household semi-mechanical	Household Low-volume First-time
317	258	Household	2017-05-18	No	FBT	Low-volume	19.6464	Household semi-mechanical	Household Low-volume First-time
318	259	Household	2017-05-19	No	FBT	Low-volume	58.9392	Household semi-mechanical	Household Low-volume First-time
319	260	Household	2017-05-19	No	FBT	Low-volume	58.9392	Household semi-mechanical	Household Low-volume First-time
320	261	Household	2017-05-19	No	FBT	Low-volume	157.171	Household semi-mechanical	Household Low-volume First-time
321	65	Household	2017-05-22	Yes	FBT	Low-volume	157.171	Household semi-mechanical	Household Low-volume Repeat
322	262	Household	2017-05-23	No	FBT	Low-volume	39.2928	Household semi-mechanical	Household Low-volume First-time
323	263	Household	2017-05-23	No	FBT	Low-volume	58.9392	Household semi-mechanical	Household Low-volume First-time
324	264	Household	2017-05-23	No	FBT	Low-volume	157.171	Household semi-mechanical	Household Low-volume First-time
325	247	Household	2017-05-24	Yes	FBT	Low-volume	157.171	Household semi-mechanical	Household Low-volume Repeat
326	265	Household	2017-05-24	No	FBT	Low-volume	39.2928	Household semi-mechanical	Household Low-volume First-time
327	265	Household	2017-05-24	Yes	FBT	Low-volume	-	-	-
328	266	Household	2017-05-25	No	FBT	Low-volume	157.171	Household semi-mechanical	Household Low-volume First-time
329	267	Household	2017-05-26	No	FBT	Low-volume	19.6464	Household semi-mechanical	Household Low-volume First-time
330	268	Household	2017-05-26	No	FBT	Low-volume	19.6464	Household semi-mechanical	Household Low-volume First-time
331	269	Household	2017-05-26	No	FBT	Low-volume	157.171	Household semi-mechanical	Household Low-volume First-time
332	270	Household	2017-05-27	No	FBT	Low-volume	157.171	Household semi-mechanical	Household Low-volume First-time
333	271	Household	2017-05-29	No	FBT	Low-volume	157.171	Household semi-mechanical	Household Low-volume First-time
334	50	Household	2017-05-30	Yes	FBT	Low-volume	157.171	Household semi-mechanical	Household Low-volume Repeat
335	272	Household	2017-05-30	No	FBT	Low-volume	157.171	Household semi-mechanical	Household Low-volume First-time
336	273	Household	2017-05-31	No	FBT	Low-volume	157.171	Household semi-mechanical	Household Low-volume First-time
337	274	Household	2017-06-01	No	FBT	Low-volume	157.171	Household semi-mechanical	Household Low-volume First-time
338	275	Household	2017-06-02	No	ET1	High-volume	196.464	Household mechanical	Household High-volume First-time
339	276	Household	2017-06-05	No	FBT	Low-volume	157.171	Household semi-mechanical	Household Low-volume First-time
340	277	Household	2017-06-05	No	FBT	Low-volume	157.171	Household semi-mechanical	Household Low-volume First-time
341	278	Household	2017-06-06	No	FBT	Low-volume	58.9392	Household semi-mechanical	Household Low-volume First-time
342	279	Household	2017-06-06	No	FBT	Low-volume	157.171	Household semi-mechanical	Household Low-volume First-time
343	280	Household	2017-06-06	No	FBT	Low-volume	157.171	Household semi-mechanical	Household Low-volume First-time
344	281	Household	2017-06-07	No	FBT	Low-volume	157.171	Household semi-mechanical	Household Low-volume First-time
345	282	Household	2017-06-08	No	FBT	Low-volume	157.171	Household semi-mechanical	Household Low-volume First-time
346	283	Household	2017-06-08	No	FBT	Low-volume	157.171	Household semi-mechanical	Household Low-volume First-time
347	284	Household	2017-06-09	No	ET1	High-volume	157.171	Household mechanical	Household High-volume First-time
348	285	Household	2017-06-09	No	FBT	Low-volume	157.171	Household semi-mechanical	Household Low-volume First-time
349	161	Household	2017-06-12	Yes	FBT	Low-volume	157.171	Household semi-mechanical	Household Low-volume Repeat
350	286	Household	2017-06-12	No	FBT	Low-volume	157.171	Household semi-mechanical	Household Low-volume First-time
351	287	Household	2017-06-12	No	FBT	Low-volume	58.9392	Household semi-mechanical	Household Low-volume First-time
352	288	Household	2017-06-13	No	FBT	Low-volume	157.171	Household semi-mechanical	Household Low-volume First-time
353	289	Household	2017-06-13	No	FBT	Low-volume	157.171	Household semi-mechanical	Household Low-volume First-time
354	290	Household	2017-06-13	No	FBT	Low-volume	157.171	Household semi-mechanical	Household Low-volume First-time
355	291	Household	2017-06-14	No	FBT	Low-volume	9.8232	Household semi-mechanical	Household Low-volume First-time
356	292	Household	2017-06-14	No	FBT	Low-volume	39.2928	Household semi-mechanical	Household Low-volume First-time
357	292	Household	2017-06-14	Yes	FBT	Low-volume	0	Household semi-mechanical	Household Low-volume Repeat
358	293	Household	2017-06-14	No	FBT	Low-volume	19.6464	Household semi-mechanical	Household Low-volume First-time
359	294	Household	2017-06-15	No	FBT	Low-volume	157.171	Household semi-mechanical	Household Low-volume First-time
360	295	Household	2017-06-15	No	FBT	Low-volume	157.171	Household semi-mechanical	Household Low-volume First-time
361	296	Household	2017-06-15	No	FBT	Low-volume	235.757	Household semi-mechanical	Household Low-volume First-time
362	297	Household	2017-06-16	No	FBT	Low-volume	19.6464	Household semi-mechanical	Household Low-volume First-time
363	298	Household	2017-06-16	No	FBT	Low-volume	19.6464	Household semi-mechanical	Household Low-volume First-time
364	299	Household	2017-06-16	No	FBT	Low-volume	19.6464	Household semi-mechanical	Household Low-volume First-time
365	300	Household	2017-06-16	No	FBT	Low-volume	39.2928	Household semi-mechanical	Household Low-volume First-time
366	301	Household	2017-06-19	No	FBT	Low-volume	117.878	Household semi-mechanical	Household Low-volume First-time
367	302	Household	2017-06-19	No	FBT	Low-volume	235.757	Household semi-mechanical	Household Low-volume First-time
368	303	Household	2017-06-20	No	FBT	Low-volume	157.171	Household semi-mechanical	Household Low-volume First-time
369	304	Household	2017-06-20	No	FBT	Low-volume	117.878	Household semi-mechanical	Household Low-volume First-time
370	305	Household	2017-06-20	No	FBT	Low-volume	117.878	Household semi-mechanical	Household Low-volume First-time
371	306	Household	2017-06-20	No	FBT	Low-volume	117.878	Household semi-mechanical	Household Low-volume First-time
372	307	Household	2017-06-21	No	FBT	Low-volume	117.878	Household semi-mechanical	Household Low-volume First-time
373	308	Household	2017-06-21	No	FBT	Low-volume	117.878	Household semi-mechanical	Household Low-volume First-time
374	309	Household	2017-06-21	No	FBT	Low-volume	117.878	Household semi-mechanical	Household Low-volume First-time
375	310	Household	2017-06-21	No	FBT	Low-volume	78.5856	Household semi-mechanical	Household Low-volume First-time
376	311	Household	2017-06-22	No	FBT	Low-volume	137.525	Household semi-mechanical	Household Low-volume First-time
377	312	Household	2017-06-22	No	FBT	Low-volume	157.171	Household semi-mechanical	Household Low-volume First-time
378	313	Corporate	2017-06-22	No	FBT	Low-volume	78.5856	Corporate semi-mechanical	Corporate First-time
379	314	Household	2017-06-22	No	FBT	Low-volume	157.171	Household semi-mechanical	Household Low-volume First-time
380	315	Household	2017-06-28	No	FBT	Low-volume	157.171	Household semi-mechanical	Household Low-volume First-time
381	316	Household	2017-06-28	No	FBT	Low-volume	78.5856	Household semi-mechanical	Household Low-volume First-time
382	317	Household	2017-06-28	No	FBT	Low-volume	157.171	Household semi-mechanical	Household Low-volume First-time
383	318	Household	2017-06-29	No	FBT	Low-volume	161.1	Household semi-mechanical	Household Low-volume First-time
384	319	Household	2017-06-29	No	FBT	Low-volume	157.171	Household semi-mechanical	Household Low-volume First-time
385	320	Household	2017-06-30	No	FBT	Low-volume	78.5856	Household semi-mechanical	Household Low-volume First-time
386	321	Household	2017-06-30	No	FBT	Low-volume	157.171	Household semi-mechanical	Household Low-volume First-time
387	322	Household	2017-06-30	No	FBT	Low-volume	78.5856	Household semi-mechanical	Household Low-volume First-time
388	323	Household	2017-06-30	No	FBT	Low-volume	78.5856	Household semi-mechanical	Household Low-volume First-time
389	324	Household	2017-06-30	No	FBT	Low-volume	98.232	Household semi-mechanical	Household Low-volume First-time
390	325	Household	2017-07-01	No	FBT	Low-volume	98.232	Household semi-mechanical	Household Low-volume First-time
391	325	Household	2017-07-01	Yes	FBT	Low-volume	98.232	Household semi-mechanical	Household Low-volume Repeat
392	326	Household	2017-07-01	No	FBT	Low-volume	98.232	Household semi-mechanical	Household Low-volume First-time
393	327	Household	2017-07-01	No	FBT	Low-volume	98.232	Household semi-mechanical	Household Low-volume First-time
394	328	Household	2017-07-05	No	FBT	Low-volume	117.878	Household semi-mechanical	Household Low-volume First-time
395	128	Household	2017-07-05	Yes	FBT	Low-volume	117.878	Household semi-mechanical	Household Low-volume Repeat
396	329	Household	2017-07-05	No	FBT	Low-volume	157.171	Household semi-mechanical	Household Low-volume First-time
397	295	Household	2017-07-05	Yes	FBT	Low-volume	0	Household semi-mechanical	Household Low-volume Repeat
398	330	Household	2017-07-06	No	FBT	Low-volume	117.878	Household semi-mechanical	Household Low-volume First-time
399	113	Household	2017-07-06	Yes	FBT	Low-volume	127.702	Household semi-mechanical	Household Low-volume Repeat
400	331	Household	2017-07-06	No	FBT	Low-volume	117.878	Household semi-mechanical	Household Low-volume First-time
401	332	Household	2017-07-07	No	FBT	Low-volume	157.171	Household semi-mechanical	Household Low-volume First-time
402	332	Household	2017-07-07	Yes	FBT	Low-volume	157.171	Household semi-mechanical	Household Low-volume Repeat
403	333	Household	2017-07-07	No	FBT	Low-volume	157.171	Household semi-mechanical	Household Low-volume First-time
404	334	Household	2017-07-07	No	FBT	Low-volume	19.6464	Household semi-mechanical	Household Low-volume First-time
405	334	Household	2017-07-07	Yes	FBT	Low-volume	19.6464	Household semi-mechanical	Household Low-volume Repeat
406	335	Household	2017-07-10	No	FBT	Low-volume	88.4088	Household semi-mechanical	Household Low-volume First-time
407	336	Household	2017-07-10	No	FBT	Low-volume	157.171	Household semi-mechanical	Household Low-volume First-time
408	337	Household	2017-07-11	No	FBT	Low-volume	157.171	Household semi-mechanical	Household Low-volume First-time
409	338	Household	2017-07-11	No	FBT	Low-volume	204.322	Household semi-mechanical	Household Low-volume First-time
410	339	Household	2017-07-11	No	FBT	Low-volume	58.9392	Household semi-mechanical	Household Low-volume First-time
411	340	Household	2017-07-11	No	FBT	Low-volume	19.6464	Household semi-mechanical	Household Low-volume First-time
412	341	Household	2017-07-11	No	FBT	Low-volume	19.6464	Household semi-mechanical	Household Low-volume First-time
413	342	Household	2017-07-13	No	FBT	Low-volume	196.464	Household semi-mechanical	Household Low-volume First-time
414	343	Household	2017-07-13	No	FBT	Low-volume	157.171	Household semi-mechanical	Household Low-volume First-time
415	344	Household	2017-07-14	No	FBT	Low-volume	9.8232	Household semi-mechanical	Household Low-volume First-time
416	345	Household	2017-07-14	No	FBT	Low-volume	9.8232	Household semi-mechanical	Household Low-volume First-time
417	345	Household	2017-07-14	Yes	FBT	Low-volume	9.8232	Household semi-mechanical	Household Low-volume Repeat
418	346	Household	2017-07-14	No	FBT	Low-volume	19.6464	Household semi-mechanical	Household Low-volume First-time
419	347	Household	2017-07-17	No	FBT	Low-volume	29.4696	Household semi-mechanical	Household Low-volume First-time
420	348	Household	2017-07-17	No	FBT	Low-volume	19.6464	Household semi-mechanical	Household Low-volume First-time
421	349	Household	2017-07-17	No	FBT	Low-volume	19.6464	Household semi-mechanical	Household Low-volume First-time
422	350	Household	2017-07-18	No	FBT	Low-volume	117.878	Household semi-mechanical	Household Low-volume First-time
423	351	Household	2017-07-18	No	FBT	Low-volume	117.878	Household semi-mechanical	Household Low-volume First-time
424	352	Household	2017-07-18	No	FBT	Low-volume	117.878	Household semi-mechanical	Household Low-volume First-time
425	353	Household	2017-07-19	No	FBT	Low-volume	157.171	Household semi-mechanical	Household Low-volume First-time
426	354	Household	2017-07-19	No	FBT	Low-volume	19.6464	Household semi-mechanical	Household Low-volume First-time
427	355	Household	2017-07-19	No	FBT	Low-volume	19.6464	Household semi-mechanical	Household Low-volume First-time
428	356	Household	2017-07-20	No	FBT	Low-volume	157.171	Household semi-mechanical	Household Low-volume First-time
429	357	Household	2017-07-21	No	FBT	Low-volume	157.171	Household semi-mechanical	Household Low-volume First-time
430	358	Household	2017-07-21	No	FBT	Low-volume	157.171	Household semi-mechanical	Household Low-volume First-time
431	359	Household	2017-07-21	No	FBT	Low-volume	98.232	Household semi-mechanical	Household Low-volume First-time
432	360	Household	2017-07-24	No	FBT	Low-volume	208.252	Household semi-mechanical	Household Low-volume First-time
433	361	Household	2017-07-25	No	FBT	Low-volume	157.171	Household semi-mechanical	Household Low-volume First-time
434	362	Household	2017-07-26	No	FBT	Low-volume	58.9392	Household semi-mechanical	Household Low-volume First-time
435	363	Household	2017-07-26	No	FBT	Low-volume	157.171	Household semi-mechanical	Household Low-volume First-time
436	364	Household	2017-07-27	No	FBT	Low-volume	157.171	Household semi-mechanical	Household Low-volume First-time
437	360	Household	2017-07-27	Yes	FBT	Low-volume	0	Household semi-mechanical	Household Low-volume Repeat
438	365	Household	2017-07-31	No	FBT	Low-volume	157.171	Household semi-mechanical	Household Low-volume First-time
439	366	Household	2017-07-31	No	FBT	Low-volume	157.171	Household semi-mechanical	Household Low-volume First-time
440	367	Household	2017-08-01	No	FBT	Low-volume	157.171	Household semi-mechanical	Household Low-volume First-time
441	368	Household	2017-08-01	No	FBT	Low-volume	29.4696	Household semi-mechanical	Household Low-volume First-time
442	369	Household	2017-08-02	No	FBT	Low-volume	78.5856	Household semi-mechanical	Household Low-volume First-time
443	370	Household	2017-08-02	No	FBT	Low-volume	157.171	Household semi-mechanical	Household Low-volume First-time
444	371	Household	2017-08-02	No	FBT	Low-volume	78.5856	Household semi-mechanical	Household Low-volume First-time
445	372	Household	2017-08-03	No	FBT	Low-volume	157.171	Household semi-mechanical	Household Low-volume First-time
446	373	Household	2017-08-03	No	FBT	Low-volume	157.171	Household semi-mechanical	Household Low-volume First-time
447	374	Household	2017-08-06	No	FBT	Low-volume	157.171	Household semi-mechanical	Household Low-volume First-time
448	375	Household	2017-08-06	No	FBT	Low-volume	157.171	Household semi-mechanical	Household Low-volume First-time
449	376	Household	2017-08-07	No	ET1	High-volume	117.878	Household mechanical	Household High-volume First-time
450	376	Household	2017-08-07	Yes	ET1	High-volume	117.878	Household mechanical	Household High-volume Repeat
451	377	Household	2017-08-07	No	FBT	Low-volume	78.5856	Household semi-mechanical	Household Low-volume First-time
452	378	Household	2017-08-07	No	FBT	Low-volume	58.9392	Household semi-mechanical	Household Low-volume First-time
453	379	Household	2017-08-08	No	FBT	Low-volume	117.878	Household semi-mechanical	Household Low-volume First-time
454	380	Household	2017-08-08	No	FBT	Low-volume	19.6464	Household semi-mechanical	Household Low-volume First-time
455	381	Household	2017-08-09	No	FBT	Low-volume	117.878	Household semi-mechanical	Household Low-volume First-time
456	382	Household	2017-08-09	No	ET1	High-volume	157.171	Household mechanical	Household High-volume First-time
457	383	Household	2017-08-09	No	ET1	High-volume	157.171	Household mechanical	Household High-volume First-time
458	384	Household	2017-08-10	No	FBT	Low-volume	157.171	Household semi-mechanical	Household Low-volume First-time
459	385	Household	2017-08-10	No	FBT	Low-volume	58.9392	Household semi-mechanical	Household Low-volume First-time
460	386	Household	2017-08-10	No	FBT	Low-volume	49.116	Household semi-mechanical	Household Low-volume First-time
461	386	Household	2017-08-10	Yes	FBT	Low-volume	49.116	Household semi-mechanical	Household Low-volume Repeat
462	387	Household	2017-08-15	No	FBT	Low-volume	39.2928	Household semi-mechanical	Household Low-volume First-time
463	388	Household	2017-08-15	No	FBT	Low-volume	157.171	Household semi-mechanical	Household Low-volume First-time
464	389	Household	2017-08-15	No	FBT	Low-volume	19.6464	Household semi-mechanical	Household Low-volume First-time
465	390	Household	2017-08-15	No	FBT	Low-volume	19.6464	Household semi-mechanical	Household Low-volume First-time
466	391	Household	2017-08-16	No	FBT	Low-volume	78.5856	Household semi-mechanical	Household Low-volume First-time
467	392	Household	2017-08-16	No	FBT	Low-volume	78.5856	Household semi-mechanical	Household Low-volume First-time
468	393	Household	2017-08-17	No	FBT	Low-volume	9.8232	Household semi-mechanical	Household Low-volume First-time
469	394	Household	2017-08-17	No	FBT	Low-volume	9.8232	Household semi-mechanical	Household Low-volume First-time
470	395	Household	2017-08-17	No	FBT	Low-volume	157.171	Household semi-mechanical	Household Low-volume First-time
471	396	Household	2017-08-17	No	FBT	Low-volume	78.5856	Household semi-mechanical	Household Low-volume First-time
472	397	Household	2017-08-19	No	FBT	Low-volume	157.171	Household semi-mechanical	Household Low-volume First-time
473	398	Household	2017-08-19	No	FBT	Low-volume	157.171	Household semi-mechanical	Household Low-volume First-time
474	8	Household	2017-08-21	Yes	FBT	Low-volume	157.171	Household semi-mechanical	Household Low-volume Repeat
475	399	Household	2017-08-22	No	FBT	Low-volume	157.171	Household semi-mechanical	Household Low-volume First-time
476	400	Household	2017-08-23	No	ET1	High-volume	235.757	Household mechanical	Household High-volume First-time
477	401	Household	2017-08-23	No	ET1	High-volume	294.696	Household mechanical	Household High-volume First-time
478	402	Household	2017-08-24	No	FBT	Low-volume	157.171	Household semi-mechanical	Household Low-volume First-time
479	403	Household	2017-08-24	No	FBT	Low-volume	157.171	Household semi-mechanical	Household Low-volume First-time
480	404	Household	2017-08-25	No	FBT	Low-volume	157.171	Household semi-mechanical	Household Low-volume First-time
481	405	Household	2017-08-25	No	FBT	Low-volume	157.171	Household semi-mechanical	Household Low-volume First-time
482	406	Household	2017-08-28	No	FBT	Low-volume	157.171	Household semi-mechanical	Household Low-volume First-time
483	407	Household	2017-08-28	No	FBT	Low-volume	157.171	Household semi-mechanical	Household Low-volume First-time
484	408	Household	2017-08-29	No	FBT	Low-volume	157.171	Household semi-mechanical	Household Low-volume First-time
485	409	Household	2017-08-29	No	FBT	Low-volume	157.171	Household semi-mechanical	Household Low-volume First-time
486	410	Household	2017-08-30	No	FBT	Low-volume	157.171	Household semi-mechanical	Household Low-volume First-time
487	411	Household	2017-08-30	No	FBT	Low-volume	157.171	Household semi-mechanical	Household Low-volume First-time
488	412	Household	2017-08-31	No	FBT	Low-volume	157.171	Household semi-mechanical	Household Low-volume First-time
489	413	Household	2017-08-31	No	FBT	Low-volume	157.171	Household semi-mechanical	Household Low-volume First-time
490	414	Household	2017-09-04	No	FBT	Low-volume	157.171	Household semi-mechanical	Household Low-volume First-time
491	415	Household	2017-09-04	No	FBT	Low-volume	157.171	Household semi-mechanical	Household Low-volume First-time
492	416	Household	2017-09-05	No	FBT	Low-volume	157.171	Household semi-mechanical	Household Low-volume First-time
493	417	Household	2017-09-06	No	ET1	High-volume	294.696	Household mechanical	Household High-volume First-time
494	418	Household	2017-09-06	No	Unknown	Low-volume	157.171	Household mechanical	Household Low-volume First-time
495	419	Household	2017-09-06	No	FBT	Low-volume	157.171	Household semi-mechanical	Household Low-volume First-time
496	420	Household	2017-09-11	No	FBT	Low-volume	157.171	Household semi-mechanical	Household Low-volume First-time
497	421	Household	2017-09-11	No	FBT	Low-volume	157.171	Household semi-mechanical	Household Low-volume First-time
498	422	Household	2017-09-13	No	FBT	Low-volume	117.878	Household semi-mechanical	Household Low-volume First-time
499	422	Household	2017-09-13	Yes	FBT	Low-volume	117.878	Household semi-mechanical	Household Low-volume Repeat
500	422	Household	2017-09-13	Yes	FBT	Low-volume	117.878	Household semi-mechanical	Household Low-volume Repeat
501	423	Household	2017-09-14	No	FBT	Low-volume	157.171	Household semi-mechanical	Household Low-volume First-time
502	424	Household	2017-09-14	No	ET1	High-volume	157.171	Household mechanical	Household High-volume First-time
503	425	Household	2017-09-14	No	ET1	High-volume	157.171	Household mechanical	Household High-volume First-time
504	426	Household	2017-09-15	No	FBT	Low-volume	157.171	Household semi-mechanical	Household Low-volume First-time
505	427	Household	2017-09-15	No	FBT	Low-volume	157.171	Household semi-mechanical	Household Low-volume First-time
506	428	Household	2017-09-18	No	FBT	Low-volume	157.171	Household semi-mechanical	Household Low-volume First-time
507	429	Household	2017-09-18	No	FBT	Low-volume	117.878	Household semi-mechanical	Household Low-volume First-time
508	430	Household	2017-09-19	No	ET1	High-volume	157.171	Household mechanical	Household High-volume First-time
509	431	Household	2017-09-19	No	ET1	High-volume	117.878	Household mechanical	Household High-volume First-time
510	432	Household	2017-09-20	No	ET1	High-volume	157.171	Household mechanical	Household High-volume First-time
511	433	Household	2017-09-20	No	ET1	High-volume	157.171	Household mechanical	Household High-volume First-time
512	434	Household	2017-09-21	No	ET1	High-volume	157.171	Household mechanical	Household High-volume First-time
513	435	Household	2017-09-21	No	ET1	High-volume	117.878	Household mechanical	Household High-volume First-time
514	436	Household	2017-09-22	No	ET1	High-volume	157.171	Household mechanical	Household High-volume First-time
515	437	Household	2017-09-22	No	ET1	High-volume	98.232	Household mechanical	Household High-volume First-time
516	438	Household	2017-09-25	No	ET1	High-volume	157.171	Household mechanical	Household High-volume First-time
517	439	Household	2017-09-25	No	ET1	High-volume	157.171	Household mechanical	Household High-volume First-time
518	440	Household	2017-09-26	No	ET1	High-volume	117.878	Household mechanical	Household High-volume First-time
519	441	Household	2017-09-26	No	ET1	High-volume	176.818	Household mechanical	Household High-volume First-time
520	442	Household	2017-09-27	No	ET1	High-volume	117.878	Household mechanical	Household High-volume First-time
521	443	Household	2017-09-28	No	ET1	High-volume	117.878	Household mechanical	Household High-volume First-time
522	444	Household	2017-09-28	No	ET1	High-volume	157.171	Household mechanical	Household High-volume First-time
523	128	Household	2017-09-29	Yes	ET1	High-volume	117.878	Household mechanical	Household High-volume Repeat
524	8	Household	2017-09-30	Yes	ET1	High-volume	157.171	Household mechanical	Household High-volume Repeat
525	128	Household	2017-09-30	Yes	ET1	High-volume	117.878	Household mechanical	Household High-volume Repeat
526	445	Household	2017-10-02	No	ET1	High-volume	117.878	Household mechanical	Household High-volume First-time
527	446	Household	2017-10-02	No	ET1	High-volume	157.171	Household mechanical	Household High-volume First-time
528	447	Household	2017-10-03	No	ET1	High-volume	157.171	Household mechanical	Household High-volume First-time
529	448	Household	2017-10-03	No	ET1	High-volume	117.878	Household mechanical	Household High-volume First-time
530	449	Household	2017-10-04	No	ET1	High-volume	157.171	Household mechanical	Household High-volume First-time
531	450	Household	2017-10-04	No	ET1	High-volume	117.878	Household mechanical	Household High-volume First-time
532	451	Household	2017-10-05	No	ET1	High-volume	157.171	Household mechanical	Household High-volume First-time
533	452	Household	2017-10-05	No	ET1	High-volume	157.171	Household mechanical	Household High-volume First-time
534	453	Household	2017-10-06	No	ET1	High-volume	157.171	Household mechanical	Household High-volume First-time
535	454	Household	2017-10-06	No	ET1	High-volume	117.878	Household mechanical	Household High-volume First-time
536	455	Household	2017-10-09	No	ET1	High-volume	235.757	Household mechanical	Household High-volume First-time
537	456	Household	2017-10-11	No	ET1	High-volume	117.878	Household mechanical	Household High-volume First-time
538	339	Household	2017-10-11	Yes	ET1	High-volume	117.878	Household mechanical	Household High-volume Repeat
539	229	Household	2017-10-11	Yes	ET1	High-volume	117.878	Household mechanical	Household High-volume Repeat
540	457	Household	2017-10-13	No	ET1	High-volume	98.232	Household mechanical	Household High-volume First-time
541	458	Household	2017-10-13	No	ET1	High-volume	78.5856	Household mechanical	Household High-volume First-time
542	459	Household	2017-10-16	No	ET1	High-volume	78.5856	Household mechanical	Household High-volume First-time
543	460	Household	2017-10-16	No	FBT	Low-volume	157.171	Household semi-mechanical	Household Low-volume First-time
544	461	Household	2017-10-17	No	ET1	High-volume	78.5856	Household mechanical	Household High-volume First-time
545	462	Household	2017-10-17	No	ET1	High-volume	78.5856	Household mechanical	Household High-volume First-time
546	463	Household	2017-10-18	No	ET1	High-volume	117.878	Household mechanical	Household High-volume First-time
547	464	Household	2017-10-18	No	ET1	High-volume	117.878	Household mechanical	Household High-volume First-time
548	245	Household	2017-10-18	Yes	ET1	High-volume	117.878	Household mechanical	Household High-volume Repeat
549	285	Household	2017-10-19	Yes	FBT	Low-volume	98.232	Household semi-mechanical	Household Low-volume Repeat
550	374	Household	2017-10-19	Yes	ET1	High-volume	0	Household mechanical	Household High-volume Repeat
551	374	Household	2017-10-20	Yes	ET1	High-volume	98.232	Household mechanical	Household High-volume Repeat
552	465	Household	2017-10-20	No	ET1	High-volume	117.878	Household mechanical	Household High-volume First-time
553	466	Household	2017-10-21	No	ET1	High-volume	157.171	Household mechanical	Household High-volume First-time
554	467	Household	2017-10-23	No	ET1	High-volume	157.171	Household mechanical	Household High-volume First-time
555	468	Household	2017-10-23	No	ET1	High-volume	157.171	Household mechanical	Household High-volume First-time
556	469	Household	2017-10-24	No	ET1	High-volume	157.171	Household mechanical	Household High-volume First-time
557	470	Household	2017-10-24	No	ET1	High-volume	137.525	Household mechanical	Household High-volume First-time
558	283	Household	2017-10-25	Yes	ET1	High-volume	117.878	Household mechanical	Household High-volume Repeat
559	471	Household	2017-10-25	No	ET1	High-volume	117.878	Household mechanical	Household High-volume First-time
560	472	Household	2017-10-25	No	ET1	High-volume	117.878	Household mechanical	Household High-volume First-time
561	473	Household	2017-10-26	No	FBT	Low-volume	117.878	Household semi-mechanical	Household Low-volume First-time
562	474	Household	2017-10-26	No	FBT	Low-volume	157.171	Household semi-mechanical	Household Low-volume First-time
563	431	Household	2017-10-27	Yes	ET1	High-volume	0	Household mechanical	Household High-volume Repeat
564	475	Corporate	2017-10-28	No	ET1	High-volume	294.696	Corporate mechanical	Corporate First-time
565	476	Household	2017-10-30	No	ET1	High-volume	157.171	Household mechanical	Household High-volume First-time
566	477	Household	2017-10-30	No	ET1	High-volume	157.171	Household mechanical	Household High-volume First-time
567	478	Corporate	2017-10-30	No	ET1	High-volume	294.696	Corporate mechanical	Corporate First-time
568	479	Household	2017-10-31	No	ET1	High-volume	157.171	Household mechanical	Household High-volume First-time
569	480	Household	2017-11-01	No	ET1	High-volume	157.171	Household mechanical	Household High-volume First-time
570	481	Household	2017-11-01	No	ET1	High-volume	157.171	Household mechanical	Household High-volume First-time
571	482	Household	2017-11-01	No	ET1	High-volume	78.5856	Household mechanical	Household High-volume First-time
572	483	Household	2017-11-02	No	ET1	High-volume	98.232	Household mechanical	Household High-volume First-time
573	483	Household	2017-11-02	Yes	ET1	High-volume	98.232	Household mechanical	Household High-volume Repeat
574	483	Household	2017-11-02	Yes	ET1	High-volume	98.232	Household mechanical	Household High-volume Repeat
575	484	Household	2017-11-03	No	ET1	High-volume	157.171	Household mechanical	Household High-volume First-time
576	485	Household	2017-11-03	No	FBT	Low-volume	157.171	Household semi-mechanical	Household Low-volume First-time
577	486	Household	2017-11-04	No	ET1	High-volume	157.171	Household mechanical	Household High-volume First-time
578	487	Household	2017-11-04	No	ET1	High-volume	117.878	Household mechanical	Household High-volume First-time
579	488	Household	2017-11-06	No	ET1	High-volume	157.171	Household mechanical	Household High-volume First-time
580	489	Household	2017-11-06	No	FBT	Low-volume	98.232	Household semi-mechanical	Household Low-volume First-time
581	490	Household	2017-11-07	No	ET1	High-volume	117.878	Household mechanical	Household High-volume First-time
582	491	Household	2017-11-07	No	ET1	High-volume	176.818	Household mechanical	Household High-volume First-time
583	492	Household	2017-11-09	No	ET1	High-volume	157.171	Household mechanical	Household High-volume First-time
584	493	Household	2017-11-09	No	ET1	High-volume	157.171	Household mechanical	Household High-volume First-time
585	494	Household	2017-11-10	No	ET1	High-volume	98.232	Household mechanical	Household High-volume First-time
586	494	Household	2017-11-10	Yes	ET1	High-volume	98.232	Household mechanical	Household High-volume Repeat
587	494	Household	2017-11-10	Yes	ET1	High-volume	98.232	Household mechanical	Household High-volume Repeat
588	495	Household	2017-11-11	No	ET1	High-volume	206.287	Household mechanical	Household High-volume First-time
589	496	Household	2017-11-14	No	FBT	Low-volume	98.232	Household semi-mechanical	Household Low-volume First-time
590	496	Household	2017-11-14	Yes	FBT	Low-volume	98.232	Household semi-mechanical	Household Low-volume Repeat
591	497	Household	2017-11-14	No	FBT	Low-volume	49.116	Household semi-mechanical	Household Low-volume First-time
592	498	Household	2017-11-15	No	FBT	Low-volume	157.171	Household semi-mechanical	Household Low-volume First-time
593	499	Household	2017-11-16	No	FBT	Low-volume	157.171	Household semi-mechanical	Household Low-volume First-time
594	500	Household	2017-11-16	No	ET1	High-volume	491.16	Household mechanical	Household High-volume First-time
595	501	Household	2017-11-17	No	ET1	High-volume	157.171	Household mechanical	Household High-volume First-time
596	500	Corporate	2017-11-17	Yes	ET1	High-volume	392.928	Corporate mechanical	Corporate Repeat
597	502	Household	2017-11-18	No	ET1	High-volume	157.171	Household mechanical	Household High-volume First-time
598	503	Household	2017-11-18	No	ET1	High-volume	157.171	Household mechanical	Household High-volume First-time
599	504	Household	2017-11-20	No	ET1	High-volume	157.171	Household mechanical	Household High-volume First-time
600	505	Household	2017-11-20	No	ET1	High-volume	157.171	Household mechanical	Household High-volume First-time
601	506	Household	2017-11-20	No	FBT	Low-volume	78.5856	Household semi-mechanical	Household Low-volume First-time
602	475	Corporate	2017-11-21	Yes	FBT	Low-volume	235.757	Corporate semi-mechanical	Corporate Repeat
603	507	Household	2017-11-21	No	ET1	High-volume	137.525	Household mechanical	Household High-volume First-time
604	321	Household	2017-11-22	Yes	FBT	Low-volume	117.878	Household semi-mechanical	Household Low-volume Repeat
605	508	Household	2017-11-22	No	ET1	High-volume	117.878	Household mechanical	Household High-volume First-time
606	509	Household	2017-11-23	No	ET1	High-volume	157.171	Household mechanical	Household High-volume First-time
607	510	Household	2017-11-23	No	ET1	High-volume	157.171	Household mechanical	Household High-volume First-time
608	511	Household	2017-11-24	No	ET1	High-volume	392.928	Household mechanical	Household High-volume First-time
609	512	Household	2017-11-25	No	FBT	Low-volume	157.171	Household semi-mechanical	Household Low-volume First-time
610	513	Household	2017-11-27	No	FBT	Low-volume	157.171	Household semi-mechanical	Household Low-volume First-time
611	514	Household	2017-11-28	No	FBT	Low-volume	157.171	Household semi-mechanical	Household Low-volume First-time
612	515	Household	2017-11-28	No	FBT	Low-volume	157.171	Household semi-mechanical	Household Low-volume First-time
613	516	Household	2017-11-29	No	ET1	High-volume	235.757	Household mechanical	Household High-volume First-time
614	517	Household	2017-11-30	No	ET1	High-volume	157.171	Household mechanical	Household High-volume First-time
615	518	Household	2017-11-30	No	ET1	High-volume	157.171	Household mechanical	Household High-volume First-time
616	519	Corporate	2017-12-01	No	ET1	High-volume	196.464	Corporate mechanical	Corporate First-time
617	520	Corporate	2017-12-01	No	ET1	High-volume	196.464	Corporate mechanical	Corporate First-time
618	8	Household	2017-12-02	Yes	ET1	High-volume	98.232	Household mechanical	Household High-volume Repeat
619	521	Household	2017-12-30	No	ET1	High-volume	117.878	Household mechanical	Household High-volume First-time
620	522	Household	2017-12-30	No	ET1	High-volume	117.878	Household mechanical	Household High-volume First-time
621	523	Household	2017-12-30	No	ET1	High-volume	117.878	Household mechanical	Household High-volume First-time
622	524	Household	2017-12-31	No	ET1	High-volume	157.171	Household mechanical	Household High-volume First-time
623	525	Household	2017-12-31	No	ET1	High-volume	157.171	Household mechanical	Household High-volume First-time
624	526	Household	2018-01-02	No	ET1	High-volume	161.481	Household mechanical	Household High-volume First-time
625	527	Household	2018-01-06	No	ET1	High-volume	161.481	Household mechanical	Household High-volume First-time
626	528	Household	2018-01-06	No	ET1	High-volume	161.481	Household mechanical	Household High-volume First-time
627	529	Household	2018-01-08	No	FBT	Low-volume	161.481	Household semi-mechanical	Household Low-volume First-time
628	530	Household	2018-01-08	No	FBT	Low-volume	121.111	Household semi-mechanical	Household Low-volume First-time
629	531	Household	2018-01-09	No	FBT	Low-volume	161.481	Household semi-mechanical	Household Low-volume First-time
630	532	Household	2018-01-09	No	FBT	Low-volume	161.481	Household semi-mechanical	Household Low-volume First-time
631	533	Household	2018-01-10	No	ET1	High-volume	222.036	Household mechanical	Household High-volume First-time
632	534	Household	2018-01-10	No	ET1	High-volume	121.111	Household mechanical	Household High-volume First-time
633	535	Household	2018-01-11	No	ET1	High-volume	201.851	Household mechanical	Household High-volume First-time
634	536	Household	2018-01-11	No	ET1	High-volume	161.481	Household mechanical	Household High-volume First-time
635	537	Household	2018-01-11	No	ET1	High-volume	121.111	Household mechanical	Household High-volume First-time
636	538	Household	2018-01-11	No	FBT	Low-volume	121.111	Household semi-mechanical	Household Low-volume First-time
637	539	Household	2018-01-11	No	FBT	Low-volume	121.111	Household semi-mechanical	Household Low-volume First-time
638	540	Household	2018-01-11	No	ET1	High-volume	161.481	Household mechanical	Household High-volume First-time
639	541	Household	2018-01-12	No	FBT	Low-volume	161.481	Household semi-mechanical	Household Low-volume First-time
640	385	Household	2018-01-12	Yes	FBT	Low-volume	161.481	Household semi-mechanical	Household Low-volume Repeat
641	542	Household	2018-01-13	No	FBT	Low-volume	161.481	Household semi-mechanical	Household Low-volume First-time
642	543	Household	2018-01-13	No	FBT	Low-volume	161.481	Household semi-mechanical	Household Low-volume First-time
643	544	Household	2018-01-15	No	FBT	Low-volume	161.481	Household semi-mechanical	Household Low-volume First-time
644	545	Household	2018-01-15	No	FBT	Low-volume	161.481	Household semi-mechanical	Household Low-volume First-time
645	546	Household	2018-01-16	No	FBT	Low-volume	161.481	Household semi-mechanical	Household Low-volume First-time
646	547	Household	2018-01-16	No	FBT	Low-volume	161.481	Household semi-mechanical	Household Low-volume First-time
647	548	Household	2018-01-17	No	FBT	Low-volume	161.481	Household semi-mechanical	Household Low-volume First-time
648	549	Household	2018-01-17	No	FBT	Low-volume	161.481	Household semi-mechanical	Household Low-volume First-time
649	550	Household	2018-01-17	No	ET1	High-volume	222.036	Household mechanical	Household High-volume First-time
650	551	Household	2018-01-17	No	ET1	High-volume	100.925	Household mechanical	Household High-volume First-time
651	552	Household	2018-01-18	No	FBT	Low-volume	302.776	Household semi-mechanical	Household Low-volume First-time
652	553	Household	2018-01-19	No	FBT	Low-volume	161.481	Household semi-mechanical	Household Low-volume First-time
653	554	Household	2018-01-19	No	FBT	Low-volume	161.481	Household semi-mechanical	Household Low-volume First-time
654	555	Household	2018-01-20	No	FBT	Low-volume	161.481	Household semi-mechanical	Household Low-volume First-time
655	556	Household	2018-01-20	No	FBT	Low-volume	80.7404	Household semi-mechanical	Household Low-volume First-time
656	557	Household	2018-01-22	No	FBT	Low-volume	282.591	Household semi-mechanical	Household Low-volume First-time
657	558	Household	2018-01-22	No	FBT	Low-volume	161.481	Household semi-mechanical	Household Low-volume First-time
658	559	Household	2018-01-23	No	ET1	High-volume	161.481	Household mechanical	Household High-volume First-time
659	560	Household	2018-01-23	No	ET1	High-volume	161.481	Household mechanical	Household High-volume First-time
660	561	Household	2018-01-24	No	ET1	High-volume	161.481	Household mechanical	Household High-volume First-time
661	562	Household	2018-01-24	No	ET1	High-volume	161.481	Household mechanical	Household High-volume First-time
662	563	Household	2018-01-25	No	FBT	Low-volume	161.481	Household semi-mechanical	Household Low-volume First-time
663	564	Household	2018-01-25	No	FBT	Low-volume	161.481	Household semi-mechanical	Household Low-volume First-time
664	565	Household	2018-01-26	No	FBT	Low-volume	161.481	Household semi-mechanical	Household Low-volume First-time
665	564	Household	2018-01-26	Yes	FBT	Low-volume	60.5553	Household semi-mechanical	Household Low-volume Repeat
666	566	Household	2018-01-29	No	FBT	Low-volume	161.481	Household semi-mechanical	Household Low-volume First-time
667	567	Household	2018-01-29	No	FBT	Low-volume	161.481	Household semi-mechanical	Household Low-volume First-time
668	568	Household	2018-01-30	No	FBT	Low-volume	282.591	Household semi-mechanical	Household Low-volume First-time
669	569	Household	2018-01-31	No	FBT	Low-volume	161.481	Household semi-mechanical	Household Low-volume First-time
670	570	Household	2018-01-31	No	FBT	Low-volume	161.481	Household semi-mechanical	Household Low-volume First-time
671	571	Household	2018-02-01	No	FBT	Low-volume	161.481	Household semi-mechanical	Household Low-volume First-time
672	572	Household	2018-02-01	No	FBT	Low-volume	161.481	Household semi-mechanical	Household Low-volume First-time
673	573	Household	2018-02-03	No	FBT	Low-volume	161.481	Household semi-mechanical	Household Low-volume First-time
674	574	Household	2018-02-03	No	FBT	Low-volume	161.481	Household semi-mechanical	Household Low-volume First-time
675	575	Household	2018-02-03	No	ET1	High-volume	201.851	Household mechanical	Household High-volume First-time
676	376	Household	2018-02-03	Yes	ET1	High-volume	201.851	Household mechanical	Household High-volume Repeat
677	576	Household	2018-02-05	No	ET1	High-volume	201.851	Household mechanical	Household High-volume First-time
678	577	Household	2018-02-05	No	ET1	High-volume	201.851	Household mechanical	Household High-volume First-time
679	578	Household	2018-02-06	No	FBT	Low-volume	80.7404	Household semi-mechanical	Household Low-volume First-time
680	579	Household	2018-02-06	No	FBT	Low-volume	161.481	Household semi-mechanical	Household Low-volume First-time
681	580	Household	2018-02-07	No	FBT	Low-volume	161.481	Household semi-mechanical	Household Low-volume First-time
682	581	Household	2018-02-07	No	FBT	Low-volume	80.7404	Household semi-mechanical	Household Low-volume First-time
683	582	Household	2018-02-08	No	ET1	High-volume	161.481	Household mechanical	Household High-volume First-time
684	583	Household	2018-02-08	No	ET1	High-volume	161.481	Household mechanical	Household High-volume First-time
685	584	Household	2018-02-08	No	FBT	Low-volume	121.111	Household semi-mechanical	Household Low-volume First-time
686	585	Household	2018-02-08	No	FBT	Low-volume	161.481	Household semi-mechanical	Household Low-volume First-time
687	586	Household	2018-02-09	No	FBT	Low-volume	161.481	Household semi-mechanical	Household Low-volume First-time
688	587	Household	2018-02-09	No	FBT	Low-volume	121.111	Household semi-mechanical	Household Low-volume First-time
689	588	Household	2018-02-09	No	ET1	High-volume	322.961	Household mechanical	Household High-volume First-time
690	289	Household	2018-02-10	Yes	FBT	Low-volume	161.481	Household semi-mechanical	Household Low-volume Repeat
691	589	Household	2018-02-10	No	FBT	Low-volume	161.481	Household semi-mechanical	Household Low-volume First-time
692	590	Household	2018-02-12	No	FBT	Low-volume	161.481	Household semi-mechanical	Household Low-volume First-time
693	591	Household	2018-02-12	No	FBT	Low-volume	161.481	Household semi-mechanical	Household Low-volume First-time
694	592	Household	2018-02-12	No	ET1	High-volume	201.851	Household mechanical	Household High-volume First-time
695	550	Household	2018-02-12	Yes	ET1	High-volume	121.111	Household mechanical	Household High-volume Repeat
696	86	Household	2018-02-13	Yes	FBT	Low-volume	161.481	Household semi-mechanical	Household Low-volume Repeat
697	593	Household	2018-02-14	No	FBT	Low-volume	161.481	Household semi-mechanical	Household Low-volume First-time
698	594	Household	2018-02-14	No	FBT	Low-volume	121.111	Household semi-mechanical	Household Low-volume First-time
699	595	Household	2018-02-15	No	FBT	Low-volume	161.481	Household semi-mechanical	Household Low-volume First-time
700	596	Household	2018-02-15	No	FBT	Low-volume	80.7404	Household semi-mechanical	Household Low-volume First-time
701	597	Household	2018-02-16	No	FBT	Low-volume	161.481	Household semi-mechanical	Household Low-volume First-time
702	128	Household	2018-02-16	Yes	FBT	Low-volume	80.7404	Household semi-mechanical	Household Low-volume Repeat
703	598	Household	2018-02-17	No	FBT	Low-volume	161.481	Household semi-mechanical	Household Low-volume First-time
704	599	Household	2018-02-17	No	FBT	Low-volume	161.481	Household semi-mechanical	Household Low-volume First-time
705	164	Household	2018-02-19	Yes	FBT	Low-volume	242.221	Household semi-mechanical	Household Low-volume Repeat
706	600	Household	2018-02-20	No	FBT	Low-volume	161.481	Household semi-mechanical	Household Low-volume First-time
707	601	Household	2018-02-20	No	FBT	Low-volume	161.481	Household semi-mechanical	Household Low-volume First-time
708	602	Household	2018-02-21	No	FBT	Low-volume	161.481	Household semi-mechanical	Household Low-volume First-time
709	199	Household	2018-02-21	Yes	FBT	Low-volume	161.481	Household semi-mechanical	Household Low-volume Repeat
710	603	Household	2018-02-22	No	FBT	Low-volume	121.111	Household semi-mechanical	Household Low-volume First-time
711	604	Household	2018-02-23	No	FBT	Low-volume	161.481	Household semi-mechanical	Household Low-volume First-time
712	605	Household	2018-02-23	No	FBT	Low-volume	161.481	Household semi-mechanical	Household Low-volume First-time
713	606	Household	2018-02-25	No	FBT	Low-volume	242.221	Household semi-mechanical	Household Low-volume First-time
714	607	Household	2018-02-26	No	FBT	Low-volume	161.481	Household semi-mechanical	Household Low-volume First-time
715	608	Household	2018-02-26	No	FBT	Low-volume	161.481	Household semi-mechanical	Household Low-volume First-time
716	72	Household	2018-02-27	Yes	FBT	Low-volume	141.296	Household semi-mechanical	Household Low-volume Repeat
717	609	Household	2018-03-07	No	FBT	Low-volume	161.481	Household semi-mechanical	Household Low-volume First-time
718	610	Household	2018-03-08	No	FBT	Low-volume	161.481	Household semi-mechanical	Household Low-volume First-time
719	611	Household	2018-03-09	No	FBT	Low-volume	161.481	Household semi-mechanical	Household Low-volume First-time
720	612	Household	2018-03-10	No	FBT	Low-volume	161.481	Household semi-mechanical	Household Low-volume First-time
721	613	Household	2018-03-10	No	FBT	Low-volume	100.925	Household semi-mechanical	Household Low-volume First-time
722	614	Corporate	2018-03-10	No	ET1	High-volume	161.481	Corporate mechanical	Corporate First-time
723	615	Household	2018-03-10	No	ET1	High-volume	121.111	Household mechanical	Household High-volume First-time
724	300	Household	2018-03-12	Yes	FBT	Low-volume	121.111	Household semi-mechanical	Household Low-volume Repeat
725	616	Household	2018-03-12	No	FBT	Low-volume	201.851	Household semi-mechanical	Household Low-volume First-time
726	617	Household	2018-03-13	No	FBT	Low-volume	161.481	Household semi-mechanical	Household Low-volume First-time
727	618	Household	2018-03-13	No	FBT	Low-volume	141.296	Household semi-mechanical	Household Low-volume First-time
728	619	Household	2018-03-14	No	FBT	Low-volume	161.481	Household semi-mechanical	Household Low-volume First-time
729	620	Household	2018-03-15	No	FBT	Low-volume	161.481	Household semi-mechanical	Household Low-volume First-time
730	20	Household	2018-03-15	Yes	FBT	Low-volume	161.481	Household semi-mechanical	Household Low-volume Repeat
731	621	Household	2018-03-15	No	ET1	High-volume	161.481	Household mechanical	Household High-volume First-time
732	622	Household	2018-03-15	No	ET1	High-volume	121.111	Household mechanical	Household High-volume First-time
733	623	Household	2018-03-16	No	FBT	Low-volume	161.481	Household semi-mechanical	Household Low-volume First-time
734	624	Household	2018-03-16	No	FBT	Low-volume	161.481	Household semi-mechanical	Household Low-volume First-time
735	625	Household	2018-03-17	No	FBT	Low-volume	161.481	Household semi-mechanical	Household Low-volume First-time
736	626	Household	2018-03-20	No	FBT	Low-volume	161.481	Household semi-mechanical	Household Low-volume First-time
737	627	Household	2018-03-20	No	ET1	High-volume	40.3702	Household mechanical	Household High-volume First-time
738	628	Household	2018-03-20	No	ET1	High-volume	161.481	Household mechanical	Household High-volume First-time
739	629	Household	2018-03-22	No	FBT	Low-volume	181.666	Household semi-mechanical	Household Low-volume First-time
740	630	Household	2018-03-23	No	FBT	Low-volume	201.851	Household semi-mechanical	Household Low-volume First-time
741	631	Household	2018-03-24	No	FBT	Low-volume	161.481	Household semi-mechanical	Household Low-volume First-time
742	632	Household	2018-03-26	No	FBT	Low-volume	161.481	Household semi-mechanical	Household Low-volume First-time
743	633	Household	2018-03-27	No	FBT	Low-volume	161.481	Household semi-mechanical	Household Low-volume First-time
744	634	Household	2018-03-28	No	FBT	Low-volume	161.481	Household semi-mechanical	Household Low-volume First-time
745	635	Household	2018-03-28	No	FBT	Low-volume	161.481	Household semi-mechanical	Household Low-volume First-time
746	464	Household	2018-03-29	Yes	FBT	Low-volume	80.7404	Household semi-mechanical	Household Low-volume Repeat
747	636	Household	2018-03-29	No	FBT	Low-volume	161.481	Household semi-mechanical	Household Low-volume First-time
748	637	Household	2018-04-03	No	FBT	Low-volume	201.851	Household semi-mechanical	Household Low-volume First-time
749	638	Household	2018-04-03	No	FBT	Low-volume	60.5553	Household semi-mechanical	Household Low-volume First-time
750	639	Household	2018-04-04	No	FBT	Low-volume	100.925	Household semi-mechanical	Household Low-volume First-time
751	640	Household	2018-04-04	No	FBT	Low-volume	161.481	Household semi-mechanical	Household Low-volume First-time
752	641	Household	2018-04-06	No	FBT	Low-volume	80.7404	Household semi-mechanical	Household Low-volume First-time
753	642	Household	2018-04-06	No	FBT	Low-volume	161.481	Household semi-mechanical	Household Low-volume First-time
754	643	Household	2018-04-16	No	FBT	Low-volume	201.851	Household semi-mechanical	Household Low-volume First-time
755	644	Household	2018-04-18	No	FBT	Low-volume	121.111	Household semi-mechanical	Household Low-volume First-time
756	645	Household	2018-04-19	No	FBT	Low-volume	161.481	Household semi-mechanical	Household Low-volume First-time
757	646	Household	2018-04-20	No	FBT	Low-volume	121.111	Household semi-mechanical	Household Low-volume First-time
758	647	Corporate	2018-04-23	No	FBT	Low-volume	161.481	Corporate semi-mechanical	Corporate First-time
759	648	Household	2018-04-25	No	FBT	Low-volume	161.481	Household semi-mechanical	Household Low-volume First-time
760	649	Household	2018-04-26	No	FBT	Low-volume	161.481	Household semi-mechanical	Household Low-volume First-time
761	650	Household	2018-04-27	No	FBT	Low-volume	161.481	Household semi-mechanical	Household Low-volume First-time
762	651	Household	2018-04-30	No	FBT	Low-volume	161.481	Household semi-mechanical	Household Low-volume First-time
763	652	Household	2018-04-30	No	FBT	Low-volume	161.481	Household semi-mechanical	Household Low-volume First-time
764	653	Household	2018-04-30	No	FBT	Low-volume	161.481	Household semi-mechanical	Household Low-volume First-time
765	654	Household	2018-05-01	No	FBT	Low-volume	161.481	Household semi-mechanical	Household Low-volume First-time
766	655	Household	2018-05-01	No	FBT	Low-volume	161.481	Household semi-mechanical	Household Low-volume First-time
767	656	Household	2018-05-03	No	FBT	Low-volume	161.481	Household semi-mechanical	Household Low-volume First-time
768	657	Household	2018-05-04	No	FBT	Low-volume	161.481	Household semi-mechanical	Household Low-volume First-time
769	658	Household	2018-05-07	No	FBT	Low-volume	161.481	Household semi-mechanical	Household Low-volume First-time
770	659	Household	2018-05-08	No	FBT	Low-volume	161.481	Household semi-mechanical	Household Low-volume First-time
771	660	Household	2018-05-08	No	FBT	Low-volume	282.591	Household semi-mechanical	Household Low-volume First-time
772	661	Household	2018-05-09	No	FBT	Low-volume	161.481	Household semi-mechanical	Household Low-volume First-time
773	662	Household	2018-05-09	No	FBT	Low-volume	161.481	Household semi-mechanical	Household Low-volume First-time
774	663	Household	2018-05-10	No	FBT	Low-volume	282.591	Household semi-mechanical	Household Low-volume First-time
775	664	Household	2018-05-11	No	FBT	Low-volume	322.961	Household semi-mechanical	Household Low-volume First-time
776	665	Household	2018-05-11	No	ET1	High-volume	161.481	Household mechanical	Household High-volume First-time
777	666	Household	2018-05-11	No	ET1	High-volume	161.481	Household mechanical	Household High-volume First-time
778	667	Household	2018-05-14	No	FBT	Low-volume	222.036	Household semi-mechanical	Household Low-volume First-time
779	668	Household	2018-05-15	No	FBT	Low-volume	121.111	Household semi-mechanical	Household Low-volume First-time
780	669	Corporate	2018-05-16	No	FBT	Low-volume	121.111	Corporate semi-mechanical	Corporate First-time
781	670	Household	2018-05-18	No	FBT	Low-volume	121.111	Household semi-mechanical	Household Low-volume First-time
782	671	Household	2018-05-21	No	FBT	Low-volume	161.481	Household semi-mechanical	Household Low-volume First-time
783	672	Household	2018-05-21	No	FBT	Low-volume	161.481	Household semi-mechanical	Household Low-volume First-time
784	587	Household	2018-05-22	Yes	FBT	Low-volume	322.961	Household semi-mechanical	Household Low-volume Repeat
785	673	Household	2018-05-22	No	FBT	Low-volume	242.221	Household semi-mechanical	Household Low-volume First-time
786	674	Household	2018-05-23	No	FBT	Low-volume	161.481	Household semi-mechanical	Household Low-volume First-time
787	675	Household	2018-05-23	No	FBT	Low-volume	161.481	Household semi-mechanical	Household Low-volume First-time
788	676	Household	2018-05-24	No	FBT	Low-volume	121.111	Household semi-mechanical	Household Low-volume First-time
789	677	Household	2018-05-28	No	FBT	Low-volume	161.481	Household semi-mechanical	Household Low-volume First-time
790	678	Household	2018-05-28	No	FBT	Low-volume	121.111	Household semi-mechanical	Household Low-volume First-time
791	679	Corporate	2018-05-29	No	FBT	Low-volume	302.776	Corporate semi-mechanical	Corporate First-time
792	680	Household	2018-05-30	No	ET1	High-volume	282.591	Household mechanical	Household High-volume First-time
793	681	Household	2018-05-30	No	ET1	High-volume	161.481	Household mechanical	Household High-volume First-time
794	682	Household	2018-05-31	No	FBT	Low-volume	161.481	Household semi-mechanical	Household Low-volume First-time
795	683	Household	2018-06-04	No	ET1	High-volume	322.961	Household mechanical	Household High-volume First-time
796	401	Household	2018-06-04	Yes	ET1	High-volume	282.591	Household mechanical	Household High-volume Repeat
797	684	Household	2018-06-07	No	ET1	High-volume	322.961	Household mechanical	Household High-volume First-time
798	685	Household	2018-06-07	No	ET1	High-volume	161.481	Household mechanical	Household High-volume First-time
799	686	Household	2018-06-08	No	FBT	Low-volume	161.481	Household semi-mechanical	Household Low-volume First-time
800	687	Household	2018-06-08	No	FBT	Low-volume	141.296	Household semi-mechanical	Household Low-volume First-time
801	688	Household	2018-06-11	No	FBT	Low-volume	121.111	Household semi-mechanical	Household Low-volume First-time
802	689	Household	2018-06-12	No	FBT	Low-volume	161.481	Household semi-mechanical	Household Low-volume First-time
803	690	Household	2018-06-12	No	FBT	Low-volume	161.481	Household semi-mechanical	Household Low-volume First-time
804	691	Household	2018-06-13	No	FBT	Low-volume	121.111	Household semi-mechanical	Household Low-volume First-time
805	692	Household	2018-06-13	No	FBT	Low-volume	242.221	Household semi-mechanical	Household Low-volume First-time
806	693	Household	2018-06-14	No	FBT	Low-volume	121.111	Household semi-mechanical	Household Low-volume First-time
807	617	Household	2018-06-14	Yes	FBT	Low-volume	161.481	Household semi-mechanical	Household Low-volume Repeat
808	694	Household	2018-06-19	No	FBT	Low-volume	322.961	Household semi-mechanical	Household Low-volume First-time
809	695	Household	2018-06-19	No	FBT	Low-volume	161.481	Household semi-mechanical	Household Low-volume First-time
810	696	Household	2018-06-20	No	FBT	Low-volume	161.481	Household semi-mechanical	Household Low-volume First-time
811	697	Household	2018-06-20	No	FBT	Low-volume	322.961	Household semi-mechanical	Household Low-volume First-time
812	698	Household	2018-06-25	No	FBT	Low-volume	161.481	Household semi-mechanical	Household Low-volume First-time
813	415	Household	2018-06-25	Yes	FBT	Low-volume	121.111	Household semi-mechanical	Household Low-volume Repeat
814	699	Household	2018-06-26	No	FBT	Low-volume	161.481	Household semi-mechanical	Household Low-volume First-time
815	700	Household	2018-06-26	No	FBT	Low-volume	161.481	Household semi-mechanical	Household Low-volume First-time
816	701	Household	2018-06-27	No	FBT	Low-volume	161.481	Household semi-mechanical	Household Low-volume First-time
817	702	Household	2018-06-27	No	FBT	Low-volume	161.481	Household semi-mechanical	Household Low-volume First-time
818	703	Household	2018-06-28	No	FBT	Low-volume	246.258	Household semi-mechanical	Household Low-volume First-time
819	704	Household	2018-06-29	No	FBT	Low-volume	161.481	Household semi-mechanical	Household Low-volume First-time
820	705	Household	2018-06-29	No	FBT	Low-volume	161.481	Household semi-mechanical	Household Low-volume First-time
821	706	Household	2018-07-03	No	FBT	Low-volume	161.481	Household semi-mechanical	Household Low-volume First-time
822	707	Household	2018-07-03	No	FBT	Low-volume	161.481	Household semi-mechanical	Household Low-volume First-time
823	708	Household	2018-07-05	No	FBT	Low-volume	161.481	Household semi-mechanical	Household Low-volume First-time
824	709	Household	2018-07-05	No	FBT	Low-volume	121.111	Household semi-mechanical	Household Low-volume First-time
825	710	Household	2018-07-09	No	FBT	Low-volume	161.481	Household semi-mechanical	Household Low-volume First-time
826	711	Household	2018-07-09	No	FBT	Low-volume	141.296	Household semi-mechanical	Household Low-volume First-time
827	712	Household	2018-07-10	No	FBT	Low-volume	161.481	Household semi-mechanical	Household Low-volume First-time
828	713	Household	2018-07-10	No	FBT	Low-volume	161.481	Household semi-mechanical	Household Low-volume First-time
829	714	Household	2018-07-11	No	FBT	Low-volume	302.776	Household semi-mechanical	Household Low-volume First-time
830	715	Household	2018-07-11	No	FBT	Low-volume	161.481	Household semi-mechanical	Household Low-volume First-time
831	716	Household	2018-07-12	No	FBT	Low-volume	161.481	Household semi-mechanical	Household Low-volume First-time
832	717	Household	2018-07-13	No	FBT	Low-volume	161.481	Household semi-mechanical	Household Low-volume First-time
833	718	Household	2018-07-16	No	FBT	Low-volume	161.481	Household semi-mechanical	Household Low-volume First-time
834	719	Household	2018-07-17	No	FBT	Low-volume	161.481	Household semi-mechanical	Household Low-volume First-time
835	720	Household	2018-07-18	No	FBT	Low-volume	161.481	Household semi-mechanical	Household Low-volume First-time
836	721	Household	2018-07-19	No	FBT	Low-volume	242.221	Household semi-mechanical	Household Low-volume First-time
837	722	Household	2018-07-20	No	FBT	Low-volume	161.481	Household semi-mechanical	Household Low-volume First-time
838	723	Household	2018-07-20	No	FBT	Low-volume	121.111	Household semi-mechanical	Household Low-volume First-time
839	724	Household	2018-07-20	No	FBT	Low-volume	151.388	Household semi-mechanical	Household Low-volume First-time
840	725	Household	2018-07-23	No	FBT	Low-volume	161.481	Household semi-mechanical	Household Low-volume First-time
841	726	Household	2018-07-23	No	FBT	Low-volume	161.481	Household semi-mechanical	Household Low-volume First-time
842	727	Household	2018-07-24	No	FBT	Low-volume	161.481	Household semi-mechanical	Household Low-volume First-time
843	615	Household	2018-07-25	Yes	FBT	Low-volume	322.961	Household semi-mechanical	Household Low-volume Repeat
844	728	Household	2018-07-25	No	FBT	Low-volume	161.481	Household semi-mechanical	Household Low-volume First-time
845	729	Household	2018-07-25	No	ET1	High-volume	161.481	Household mechanical	Household High-volume First-time
846	730	Household	2018-07-25	No	ET1	High-volume	161.481	Household mechanical	Household High-volume First-time
847	731	Household	2018-07-26	No	ET1	High-volume	161.481	Household mechanical	Household High-volume First-time
848	732	Household	2018-07-26	No	FBT	Low-volume	161.481	Household semi-mechanical	Household Low-volume First-time
849	733	Household	2018-07-26	No	FBT	Low-volume	161.481	Household semi-mechanical	Household Low-volume First-time
850	734	Household	2018-07-27	No	FBT	Low-volume	161.481	Household semi-mechanical	Household Low-volume First-time
851	735	Household	2018-07-27	No	FBT	Low-volume	161.481	Household semi-mechanical	Household Low-volume First-time
852	724	Household	2018-07-30	Yes	FBT	Low-volume	161.481	Household semi-mechanical	Household Low-volume Repeat
853	736	Household	2018-07-30	No	FBT	Low-volume	161.481	Household semi-mechanical	Household Low-volume First-time
854	737	Household	2018-07-31	No	FBT	Low-volume	161.481	Household semi-mechanical	Household Low-volume First-time
855	738	Household	2018-07-31	No	FBT	Low-volume	161.481	Household semi-mechanical	Household Low-volume First-time
856	739	Household	2018-08-01	No	FBT	Low-volume	161.481	Household semi-mechanical	Household Low-volume First-time
857	740	Household	2018-08-01	No	FBT	Low-volume	161.481	Household semi-mechanical	Household Low-volume First-time
858	547	Household	2018-08-02	Yes	FBT	Low-volume	161.481	Household semi-mechanical	Household Low-volume Repeat
859	741	Household	2018-08-02	No	FBT	Low-volume	161.481	Household semi-mechanical	Household Low-volume First-time
860	742	Household	2018-08-03	No	FBT	Low-volume	161.481	Household semi-mechanical	Household Low-volume First-time
861	743	Household	2018-08-03	No	FBT	Low-volume	201.851	Household semi-mechanical	Household Low-volume First-time
862	744	Household	2018-08-06	No	FBT	Low-volume	161.481	Household semi-mechanical	Household Low-volume First-time
863	745	Household	2018-08-07	No	FBT	Low-volume	161.481	Household semi-mechanical	Household Low-volume First-time
864	746	Household	2018-08-08	No	FBT	Low-volume	161.481	Household semi-mechanical	Household Low-volume First-time
865	747	Household	2018-08-08	No	FBT	Low-volume	161.481	Household semi-mechanical	Household Low-volume First-time
866	748	Household	2018-08-09	No	FBT	Low-volume	161.481	Household semi-mechanical	Household Low-volume First-time
867	749	Household	2018-08-10	No	FBT	Low-volume	161.481	Household semi-mechanical	Household Low-volume First-time
868	750	Household	2018-08-10	No	FBT	Low-volume	161.481	Household semi-mechanical	Household Low-volume First-time
869	751	Household	2018-08-13	No	FBT	Low-volume	161.481	Household semi-mechanical	Household Low-volume First-time
870	752	Household	2018-08-13	No	FBT	Low-volume	141.296	Household semi-mechanical	Household Low-volume First-time
871	753	Household	2018-08-14	No	FBT	Low-volume	161.481	Household semi-mechanical	Household Low-volume First-time
872	754	Household	2018-08-16	No	FBT	Low-volume	161.481	Household semi-mechanical	Household Low-volume First-time
873	755	Household	2018-08-17	No	FBT	Low-volume	161.481	Household semi-mechanical	Household Low-volume First-time
874	756	Household	2018-08-17	No	FBT	Low-volume	161.481	Household semi-mechanical	Household Low-volume First-time
875	757	Household	2018-08-20	No	FBT	Low-volume	161.481	Household semi-mechanical	Household Low-volume First-time
876	758	Household	2018-08-20	No	FBT	Low-volume	161.481	Household semi-mechanical	Household Low-volume First-time
877	759	Household	2018-08-22	No	FBT	Low-volume	161.481	Household semi-mechanical	Household Low-volume First-time
878	760	Household	2018-08-22	No	FBT	Low-volume	161.481	Household semi-mechanical	Household Low-volume First-time
879	761	Household	2018-08-23	No	FBT	Low-volume	161.481	Household semi-mechanical	Household Low-volume First-time
880	762	Household	2018-08-23	No	FBT	Low-volume	161.481	Household semi-mechanical	Household Low-volume First-time
881	763	Household	2018-08-24	No	FBT	Low-volume	161.481	Household semi-mechanical	Household Low-volume First-time
882	764	Household	2018-08-27	No	FBT	Low-volume	161.481	Household semi-mechanical	Household Low-volume First-time
883	765	Household	2018-08-28	No	FBT	Low-volume	161.481	Household semi-mechanical	Household Low-volume First-time
884	766	Household	2018-08-29	No	FBT	Low-volume	262.406	Household semi-mechanical	Household Low-volume First-time
885	767	Household	2018-08-29	No	ET1	High-volume	161.481	Household mechanical	Household High-volume First-time
886	768	Household	2018-08-30	No	FBT	Low-volume	161.481	Household semi-mechanical	Household Low-volume First-time
887	769	Household	2018-08-31	No	FBT	Low-volume	161.481	Household semi-mechanical	Household Low-volume First-time
888	770	Household	2018-08-31	No	ET1	High-volume	80.7404	Household mechanical	Household High-volume First-time
889	771	Household	2018-09-10	No	FBT	Low-volume	161.481	Household semi-mechanical	Household Low-volume First-time
890	772	Household	2018-09-10	No	FBT	Low-volume	161.481	Household semi-mechanical	Household Low-volume First-time
891	773	Household	2018-09-12	No	FBT	Low-volume	322.961	Household semi-mechanical	Household Low-volume First-time
892	774	Household	2018-09-14	No	FBT	Low-volume	161.481	Household semi-mechanical	Household Low-volume First-time
893	775	Household	2018-09-17	No	FBT	Low-volume	121.111	Household semi-mechanical	Household Low-volume First-time
894	776	Household	2018-09-17	No	FBT	Low-volume	161.481	Household semi-mechanical	Household Low-volume First-time
895	777	Household	2018-09-18	No	ET1	High-volume	121.111	Household mechanical	Household High-volume First-time
896	778	Household	2018-09-18	No	FBT	Low-volume	161.481	Household semi-mechanical	Household Low-volume First-time
897	779	Household	2018-09-18	No	FBT	Low-volume	161.481	Household semi-mechanical	Household Low-volume First-time
898	780	Household	2018-09-19	No	ET1	High-volume	161.481	Household mechanical	Household High-volume First-time
899	781	Household	2018-09-19	No	FBT	Low-volume	161.481	Household semi-mechanical	Household Low-volume First-time
900	782	Household	2018-09-19	No	FBT	Low-volume	302.776	Household semi-mechanical	Household Low-volume First-time
901	783	Household	2018-09-20	No	ET1	High-volume	262.406	Household mechanical	Household High-volume First-time
902	784	Household	2018-09-20	No	FBT	Low-volume	302.776	Household semi-mechanical	Household Low-volume First-time
903	785	Household	2018-09-20	No	FBT	Low-volume	242.221	Household semi-mechanical	Household Low-volume First-time
904	786	Household	2018-09-24	No	ET1	High-volume	161.481	Household mechanical	Household High-volume First-time
905	787	Household	2018-09-24	No	FBT	Low-volume	222.036	Household semi-mechanical	Household Low-volume First-time
906	788	Household	2018-09-24	No	FBT	Low-volume	161.481	Household semi-mechanical	Household Low-volume First-time
907	789	Household	2018-09-25	No	FBT	Low-volume	201.851	Household semi-mechanical	Household Low-volume First-time
908	790	Household	2018-09-26	No	FBT	Low-volume	161.481	Household semi-mechanical	Household Low-volume First-time
909	791	Household	2018-09-26	No	FBT	Low-volume	161.481	Household semi-mechanical	Household Low-volume First-time
910	792	Household	2018-09-27	No	FBT	Low-volume	262.406	Household semi-mechanical	Household Low-volume First-time
911	793	Household	2018-10-01	No	ET1	High-volume	302.776	Household mechanical	Household High-volume First-time
912	794	Household	2018-10-01	No	FBT	Low-volume	161.481	Household semi-mechanical	Household Low-volume First-time
913	795	Household	2018-10-01	No	FBT	Low-volume	161.481	Household semi-mechanical	Household Low-volume First-time
914	796	Household	2018-10-02	No	ET1	High-volume	201.851	Household mechanical	Household High-volume First-time
915	797	Household	2018-10-02	No	FBT	Low-volume	161.481	Household semi-mechanical	Household Low-volume First-time
916	798	Household	2018-10-02	No	FBT	Low-volume	141.296	Household semi-mechanical	Household Low-volume First-time
917	799	Household	2018-10-03	No	FBT	Low-volume	201.851	Household semi-mechanical	Household Low-volume First-time
918	800	Household	2018-10-03	No	FBT	Low-volume	141.296	Household semi-mechanical	Household Low-volume First-time
919	801	Household	2018-10-08	No	FBT	Low-volume	161.481	Household semi-mechanical	Household Low-volume First-time
920	802	Household	2018-10-08	No	FBT	Low-volume	201.851	Household semi-mechanical	Household Low-volume First-time
921	803	Household	2018-10-08	No	ET1	High-volume	161.481	Household mechanical	Household High-volume First-time
922	804	Household	2018-10-09	No	FBT	Low-volume	161.481	Household semi-mechanical	Household Low-volume First-time
923	805	Household	2018-10-09	No	FBT	Low-volume	181.666	Household semi-mechanical	Household Low-volume First-time
924	806	Household	2018-10-10	No	ET1	High-volume	121.111	Household mechanical	Household High-volume First-time
925	807	Household	2018-10-10	No	FBT	Low-volume	161.481	Household semi-mechanical	Household Low-volume First-time
926	808	Household	2018-10-10	No	FBT	Low-volume	322.961	Household semi-mechanical	Household Low-volume First-time
927	809	Household	2018-10-11	No	FBT	Low-volume	161.481	Household semi-mechanical	Household Low-volume First-time
928	810	Household	2018-10-11	No	FBT	Low-volume	161.481	Household semi-mechanical	Household Low-volume First-time
929	811	Household	2018-10-12	No	FBT	Low-volume	262.406	Household semi-mechanical	Household Low-volume First-time
930	812	Household	2018-10-12	No	FBT	Low-volume	181.666	Household semi-mechanical	Household Low-volume First-time
931	813	Household	2018-10-13	No	ET1	High-volume	161.481	Household mechanical	Household High-volume First-time
932	814	Household	2018-10-15	No	FBT	Low-volume	161.481	Household semi-mechanical	Household Low-volume First-time
933	815	Household	2018-10-16	No	ET1	High-volume	242.221	Household mechanical	Household High-volume First-time
934	816	Household	2018-10-17	No	FBT	Low-volume	161.481	Household semi-mechanical	Household Low-volume First-time
935	817	Household	2018-10-17	No	FBT	Low-volume	161.481	Household semi-mechanical	Household Low-volume First-time
936	818	Household	2018-10-19	No	FBT	Low-volume	161.481	Household semi-mechanical	Household Low-volume First-time
937	819	Household	2018-10-19	No	FBT	Low-volume	161.481	Household semi-mechanical	Household Low-volume First-time
938	820	Household	2018-10-22	No	ET1	High-volume	161.481	Household mechanical	Household High-volume First-time
939	821	Household	2018-10-23	No	ET1	High-volume	161.481	Household mechanical	Household High-volume First-time
940	822	Household	2018-10-24	No	ET1	High-volume	161.481	Household mechanical	Household High-volume First-time
941	823	Corporate	2018-10-25	No	ET1	High-volume	161.481	Corporate mechanical	Corporate First-time
942	824	Corporate	2018-10-26	No	ET1	High-volume	141.296	Corporate mechanical	Corporate First-time
943	825	Household	2018-10-29	No	FBT	Low-volume	161.481	Household semi-mechanical	Household Low-volume First-time
944	826	Household	2018-10-29	No	FBT	Low-volume	161.481	Household semi-mechanical	Household Low-volume First-time
945	827	Household	2018-10-30	No	FBT	Low-volume	161.481	Household semi-mechanical	Household Low-volume First-time
946	828	Household	2018-10-30	No	ET1	High-volume	161.481	Household mechanical	Household High-volume First-time
947	829	Household	2018-10-31	No	ET1	High-volume	161.481	Household mechanical	Household High-volume First-time
948	830	Household	2018-11-05	No	FBT	Low-volume	161.481	Household semi-mechanical	Household Low-volume First-time
949	831	Household	2018-11-06	No	FBT	Low-volume	161.481	Household semi-mechanical	Household Low-volume First-time
950	832	Household	2018-11-06	No	FBT	Low-volume	181.666	Household semi-mechanical	Household Low-volume First-time
951	833	Household	2018-11-06	No	ET1	High-volume	161.481	Household mechanical	Household High-volume First-time
952	834	Household	2018-11-07	No	FBT	Low-volume	161.481	Household semi-mechanical	Household Low-volume First-time
953	835	Household	2018-11-07	No	FBT	Low-volume	161.481	Household semi-mechanical	Household Low-volume First-time
954	836	Household	2018-11-08	No	ET1	High-volume	141.296	Household mechanical	Household High-volume First-time
955	837	Household	2018-11-08	No	FBT	Low-volume	161.481	Household semi-mechanical	Household Low-volume First-time
956	838	Household	2018-11-08	No	FBT	Low-volume	161.481	Household semi-mechanical	Household Low-volume First-time
957	839	Household	2018-11-09	No	FBT	Low-volume	242.221	Household semi-mechanical	Household Low-volume First-time
958	840	Household	2019-11-09	No	ET1	High-volume	186.556	Household mechanical	Household High-volume First-time
959	841	Household	2018-11-12	No	FBT	Low-volume	322.961	Household semi-mechanical	Household Low-volume First-time
960	842	Household	2018-11-13	No	ET1	High-volume	161.481	Household mechanical	Household High-volume First-time
961	843	Household	2018-11-13	No	FBT	Low-volume	242.221	Household semi-mechanical	Household Low-volume First-time
962	844	Household	2018-11-13	No	FBT	Low-volume	242.221	Household semi-mechanical	Household Low-volume First-time
963	746	Household	2018-11-14	Yes	ET1	High-volume	151.388	Household mechanical	Household High-volume Repeat
964	845	Household	2018-11-14	No	FBT	Low-volume	161.481	Household semi-mechanical	Household Low-volume First-time
965	846	Household	2018-11-14	No	FBT	Low-volume	161.481	Household semi-mechanical	Household Low-volume First-time
966	847	Household	2018-11-15	No	ET1	High-volume	201.851	Household mechanical	Household High-volume First-time
967	848	Household	2018-11-15	No	FBT	Low-volume	242.221	Household semi-mechanical	Household Low-volume First-time
968	849	Household	2018-11-15	No	FBT	Low-volume	161.481	Household semi-mechanical	Household Low-volume First-time
969	850	Household	2018-11-16	No	ET1	High-volume	161.481	Household mechanical	Household High-volume First-time
970	851	Corporate	2018-11-17	No	ET1	High-volume	161.481	Corporate mechanical	Corporate First-time
971	852	Household	2018-11-19	No	FBT	Low-volume	161.481	Household semi-mechanical	Household Low-volume First-time
972	853	Household	2018-11-19	No	FBT	Low-volume	161.481	Household semi-mechanical	Household Low-volume First-time
973	854	Household	2018-11-19	No	ET1	High-volume	161.481	Household mechanical	Household High-volume First-time
974	603	Household	2018-11-20	Yes	FBT	Low-volume	181.666	Household semi-mechanical	Household Low-volume Repeat
975	855	Household	2018-11-20	No	FBT	Low-volume	161.481	Household semi-mechanical	Household Low-volume First-time
976	856	Household	2018-11-20	No	ET1	High-volume	141.296	Household mechanical	Household High-volume First-time
977	857	Household	2018-11-21	No	FBT	Low-volume	302.776	Household semi-mechanical	Household Low-volume First-time
978	858	Household	2018-11-21	No	FBT	Low-volume	201.851	Household semi-mechanical	Household Low-volume First-time
979	859	Household	2018-11-22	No	ET1	High-volume	302.776	Household mechanical	Household High-volume First-time
980	860	Household	2018-11-22	No	FBT	Low-volume	181.666	Household semi-mechanical	Household Low-volume First-time
981	861	Corporate	2018-11-23	No	ET1	High-volume	121.111	Corporate mechanical	Corporate First-time
982	862	Household	2018-11-23	No	FBT	Low-volume	161.481	Household semi-mechanical	Household Low-volume First-time
983	863	Household	2018-11-23	No	FBT	Low-volume	181.666	Household semi-mechanical	Household Low-volume First-time
984	285	Household	2018-11-26	Yes	FBT	Low-volume	161.481	Household semi-mechanical	Household Low-volume Repeat
985	864	Household	2018-11-26	No	ET1	High-volume	161.481	Household mechanical	Household High-volume First-time
986	865	Household	2018-11-27	No	FBT	Low-volume	201.851	Household semi-mechanical	Household Low-volume First-time
987	866	Household	2018-11-27	No	FBT	Low-volume	161.481	Household semi-mechanical	Household Low-volume First-time
988	867	Household	2018-11-29	No	FBT	Low-volume	161.481	Household semi-mechanical	Household Low-volume First-time
989	868	Household	2018-11-29	No	FBT	Low-volume	161.481	Household semi-mechanical	Household Low-volume First-time
990	869	Household	2018-11-30	No	FBT	Low-volume	181.666	Household semi-mechanical	Household Low-volume First-time
991	870	Household	2018-11-30	No	FBT	Low-volume	161.481	Household semi-mechanical	Household Low-volume First-time
992	871	Household	2018-12-03	No	FBT	Low-volume	161.481	Household semi-mechanical	Household Low-volume First-time
993	872	Household	2018-12-03	No	FBT	Low-volume	161.481	Household semi-mechanical	Household Low-volume First-time
994	873	Corporate	2018-12-03	No	ET1	High-volume	161.481	Corporate mechanical	Corporate First-time
995	874	Household	2018-12-04	No	ET1	High-volume	161.481	Household mechanical	Household High-volume First-time
996	875	Household	2018-12-05	No	ET1	High-volume	181.666	Household mechanical	Household High-volume First-time
997	876	Household	2018-12-05	No	FBT	Low-volume	161.481	Household semi-mechanical	Household Low-volume First-time
998	877	Household	2018-12-05	No	FBT	Low-volume	161.481	Household semi-mechanical	Household Low-volume First-time
999	878	Household	2018-12-06	No	ET1	High-volume	181.666	Household mechanical	Household High-volume First-time
1000	879	Household	2018-12-07	No	ET1	High-volume	322.961	Household mechanical	Household High-volume First-time
1001	880	Household	2018-12-10	No	ET1	High-volume	302.776	Household mechanical	Household High-volume First-time
1002	881	Household	2018-12-11	No	ET1	High-volume	161.481	Household mechanical	Household High-volume First-time
1003	882	Household	2018-12-11	No	FBT	Low-volume	141.296	Household semi-mechanical	Household Low-volume First-time
1004	883	Household	2018-12-11	No	FBT	Low-volume	161.481	Household semi-mechanical	Household Low-volume First-time
1005	564	Household	2018-12-12	Yes	FBT	Low-volume	201.851	Household semi-mechanical	Household Low-volume Repeat
1006	884	Household	2018-12-13	No	FBT	Low-volume	161.481	Household semi-mechanical	Household Low-volume First-time
1007	885	Household	2018-12-13	No	FBT	Low-volume	161.481	Household semi-mechanical	Household Low-volume First-time
1008	886	Household	2018-12-14	No	FBT	Low-volume	414.82	Household semi-mechanical	Household Low-volume First-time
1009	887	Household	2018-12-14	No	FBT	Low-volume	161.481	Household semi-mechanical	Household Low-volume First-time
1010	27	Household	2018-12-17	Yes	FBT	Low-volume	161.481	Household semi-mechanical	Household Low-volume Repeat
1011	888	Household	2018-12-17	No	FBT	Low-volume	161.481	Household semi-mechanical	Household Low-volume First-time
1012	889	Household	2018-12-18	No	FBT	Low-volume	161.481	Household semi-mechanical	Household Low-volume First-time
1013	890	Household	2018-12-18	No	FBT	Low-volume	161.481	Household semi-mechanical	Household Low-volume First-time
1014	230	Household	2018-12-19	Yes	FBT	Low-volume	161.481	Household semi-mechanical	Household Low-volume Repeat
1015	891	Household	2018-12-20	No	FBT	Low-volume	181.666	Household semi-mechanical	Household Low-volume First-time
1016	892	Household	2018-12-21	No	FBT	Low-volume	181.666	Household semi-mechanical	Household Low-volume First-time
1017	893	Household	2018-12-21	No	FBT	Low-volume	201.851	Household semi-mechanical	Household Low-volume First-time
1018	845	Household	2018-12-24	Yes	FBT	Low-volume	161.481	Household semi-mechanical	Household Low-volume Repeat
1019	894	Household	2018-12-27	No	FBT	Low-volume	161.481	Household semi-mechanical	Household Low-volume First-time
1020	895	Household	2018-12-27	No	FBT	Low-volume	181.666	Household semi-mechanical	Household Low-volume First-time
1021	896	Household	2018-12-28	No	FBT	Low-volume	222.036	Household semi-mechanical	Household Low-volume First-time
1022	897	Household	2018-12-28	No	FBT	Low-volume	201.851	Household semi-mechanical	Household Low-volume First-time
1023	898	Household	2018-12-31	No	FBT	Low-volume	201.851	Household semi-mechanical	Household Low-volume First-time
1024	899	Household	2018-12-31	No	FBT	Low-volume	161.481	Household semi-mechanical	Household Low-volume First-time
1025	900	Household	2019-01-03	No	FBT	Low-volume	165.827	Household semi-mechanical	Household Low-volume First-time
1026	791	Household	2019-01-04	Yes	FBT	Low-volume	186.556	Household semi-mechanical	Household Low-volume Repeat
1027	901	Household	2019-01-07	No	FBT	Low-volume	165.827	Household semi-mechanical	Household Low-volume First-time
1028	902	Household	2019-01-08	No	FBT	Low-volume	165.827	Household semi-mechanical	Household Low-volume First-time
1029	903	Household	2019-01-08	No	FBT	Low-volume	310.926	Household semi-mechanical	Household Low-volume First-time
1030	904	Household	2019-01-09	No	ET1	High-volume	165.827	Household mechanical	Household High-volume First-time
1031	905	Household	2019-01-09	No	FBT	Low-volume	165.827	Household semi-mechanical	Household Low-volume First-time
1032	906	Household	2019-01-09	No	FBT	Low-volume	165.827	Household semi-mechanical	Household Low-volume First-time
1033	907	Household	2019-01-10	No	FBT	Low-volume	165.827	Household semi-mechanical	Household Low-volume First-time
1034	908	Household	2019-01-10	No	FBT	Low-volume	165.827	Household semi-mechanical	Household Low-volume First-time
1035	909	Household	2019-01-11	No	FBT	Low-volume	165.827	Household semi-mechanical	Household Low-volume First-time
1036	910	Household	2019-01-11	No	FBT	Low-volume	165.827	Household semi-mechanical	Household Low-volume First-time
1037	911	Household	2019-01-14	No	ET1	High-volume	165.827	Household mechanical	Household High-volume First-time
1038	912	Household	2019-01-15	No	ET1	High-volume	165.827	Household mechanical	Household High-volume First-time
1039	913	Household	2019-01-15	No	FBT	Low-volume	165.827	Household semi-mechanical	Household Low-volume First-time
1040	914	Household	2019-01-16	No	ET1	High-volume	165.827	Household mechanical	Household High-volume First-time
1041	439	Household	2019-01-18	Yes	ET1	High-volume	165.827	Household mechanical	Household High-volume Repeat
1042	915	Household	2019-01-21	No	ET1	High-volume	165.827	Household mechanical	Household High-volume First-time
1043	916	Household	2019-01-21	No	ET1	High-volume	165.827	Household mechanical	Household High-volume First-time
1044	917	Household	2019-01-21	No	FBT	Low-volume	165.827	Household semi-mechanical	Household Low-volume First-time
1045	918	Household	2019-01-22	No	ET1	High-volume	165.827	Household mechanical	Household High-volume First-time
1046	919	Household	2019-01-22	No	ET1	High-volume	165.827	Household mechanical	Household High-volume First-time
1047	920	Household	2019-01-22	No	FBT	Low-volume	165.827	Household semi-mechanical	Household Low-volume First-time
1048	459	Household	2019-01-22	Yes	FBT	Low-volume	165.827	Household semi-mechanical	Household Low-volume Repeat
1049	169	Household	2019-01-23	Yes	FBT	Low-volume	165.827	Household semi-mechanical	Household Low-volume Repeat
1050	921	Household	2019-01-23	No	FBT	Low-volume	165.827	Household semi-mechanical	Household Low-volume First-time
1051	922	Household	2019-01-24	No	ET1	High-volume	165.827	Household mechanical	Household High-volume First-time
1052	923	Household	2019-01-24	No	FBT	Low-volume	165.827	Household semi-mechanical	Household Low-volume First-time
1053	924	Household	2019-01-24	No	FBT	Low-volume	165.827	Household semi-mechanical	Household Low-volume First-time
1054	925	Household	2019-01-28	No	ET1	High-volume	310.926	Household mechanical	Household High-volume First-time
1055	926	Household	2019-01-28	No	FBT	Low-volume	165.827	Household semi-mechanical	Household Low-volume First-time
1056	927	Household	2019-01-28	No	FBT	Low-volume	165.827	Household semi-mechanical	Household Low-volume First-time
1057	928	Household	2019-01-30	No	ET1	High-volume	165.827	Household mechanical	Household High-volume First-time
1058	929	Household	2019-01-30	No	FBT	Low-volume	165.827	Household semi-mechanical	Household Low-volume First-time
1059	930	Household	2019-01-30	No	FBT	Low-volume	207.284	Household semi-mechanical	Household Low-volume First-time
1060	931	Household	2019-02-04	No	ET1	High-volume	165.827	Household mechanical	Household High-volume First-time
1061	932	Household	2019-02-04	No	ET1	High-volume	165.827	Household mechanical	Household High-volume First-time
1062	933	Household	2019-02-04	No	FBT	Low-volume	207.284	Household semi-mechanical	Household Low-volume First-time
1063	934	Household	2019-02-04	No	FBT	Low-volume	165.827	Household semi-mechanical	Household Low-volume First-time
1064	324	Household	2019-02-05	Yes	ET1	High-volume	310.926	Household mechanical	Household High-volume Repeat
1065	935	Household	2019-02-07	No	FBT	Low-volume	310.926	Household semi-mechanical	Household Low-volume First-time
1066	936	Household	2019-02-08	No	ET1	High-volume	165.827	Household mechanical	Household High-volume First-time
1067	937	Household	2019-02-08	No	ET1	High-volume	165.827	Household mechanical	Household High-volume First-time
1068	938	Household	2019-02-11	No	ET1	High-volume	207.284	Household mechanical	Household High-volume First-time
1069	939	Household	2019-02-11	No	FBT	Low-volume	165.827	Household semi-mechanical	Household Low-volume First-time
1070	940	Household	2019-02-11	No	FBT	Low-volume	165.827	Household semi-mechanical	Household Low-volume First-time
1071	894	Household	2019-02-12	Yes	ET1	High-volume	165.827	Household mechanical	Household High-volume Repeat
1072	941	Household	2019-02-13	No	ET1	High-volume	165.827	Household mechanical	Household High-volume First-time
1073	942	Household	2019-02-13	No	ET1	High-volume	165.827	Household mechanical	Household High-volume First-time
1074	943	Household	2019-02-15	No	FBT	Low-volume	165.827	Household semi-mechanical	Household Low-volume First-time
1075	799	Household	2019-02-15	Yes	FBT	Low-volume	621.852	Household semi-mechanical	Household Low-volume Repeat
1076	944	Household	2019-02-18	No	FBT	Low-volume	165.827	Household semi-mechanical	Household Low-volume First-time
1077	945	Household	2019-02-18	No	FBT	Low-volume	165.827	Household semi-mechanical	Household Low-volume First-time
1078	946	Household	2019-02-19	No	ET1	High-volume	310.926	Household mechanical	Household High-volume First-time
1079	947	Household	2019-02-19	No	ET1	High-volume	165.827	Household mechanical	Household High-volume First-time
1080	948	Household	2019-02-19	No	FBT	Low-volume	165.827	Household semi-mechanical	Household Low-volume First-time
1081	949	Household	2019-02-19	No	FBT	Low-volume	165.827	Household semi-mechanical	Household Low-volume First-time
1082	950	Household	2019-02-20	No	ET1	High-volume	165.827	Household mechanical	Household High-volume First-time
1083	951	Household	2019-02-20	No	ET1	High-volume	165.827	Household mechanical	Household High-volume First-time
1084	952	Household	2019-02-21	No	ET1	High-volume	165.827	Household mechanical	Household High-volume First-time
1085	953	Household	2019-02-21	No	ET1	High-volume	207.284	Household mechanical	Household High-volume First-time
1086	954	Household	2019-02-22	No	ET1	High-volume	165.827	Household mechanical	Household High-volume First-time
1087	955	Household	2019-02-26	No	FBT	Low-volume	165.827	Household semi-mechanical	Household Low-volume First-time
1088	956	Household	2019-02-27	No	FBT	Low-volume	207.284	Household semi-mechanical	Household Low-volume First-time
1089	957	Household	2019-02-27	No	FBT	Low-volume	165.827	Household semi-mechanical	Household Low-volume First-time
1090	958	Household	2019-02-28	No	FBT	Low-volume	165.827	Household semi-mechanical	Household Low-volume First-time
1091	959	Household	2019-03-01	No	ET1	High-volume	165.827	Household mechanical	Household High-volume First-time
1092	960	Household	2019-03-05	No	ET1	High-volume	165.827	Household mechanical	Household High-volume First-time
1093	582	Household	2019-03-05	Yes	ET1	High-volume	207.284	Household mechanical	Household High-volume Repeat
1094	961	Household	2019-03-05	No	FBT	Low-volume	165.827	Household semi-mechanical	Household Low-volume First-time
1095	960	Household	2019-03-06	Yes	ET1	High-volume	165.827	Household mechanical	Household High-volume Repeat
1096	962	Household	2019-03-06	No	FBT	Low-volume	165.827	Household semi-mechanical	Household Low-volume First-time
1097	963	Household	2019-03-06	No	FBT	Low-volume	165.827	Household semi-mechanical	Household Low-volume First-time
1098	964	Household	2019-03-11	No	ET1	High-volume	165.827	Household mechanical	Household High-volume First-time
1099	965	Household	2019-03-11	No	FBT	Low-volume	207.284	Household semi-mechanical	Household Low-volume First-time
1100	966	Household	2019-03-12	No	ET1	High-volume	165.827	Household mechanical	Household High-volume First-time
1101	967	Household	2019-03-12	No	FBT	Low-volume	165.827	Household semi-mechanical	Household Low-volume First-time
1102	968	Household	2019-03-12	No	FBT	Low-volume	165.827	Household semi-mechanical	Household Low-volume First-time
1103	969	Household	2019-03-13	No	FBT	Low-volume	165.827	Household semi-mechanical	Household Low-volume First-time
1104	970	Household	2019-03-13	No	FBT	Low-volume	165.827	Household semi-mechanical	Household Low-volume First-time
1105	564	Household	2019-03-14	Yes	FBT	Low-volume	310.926	Household semi-mechanical	Household Low-volume Repeat
1106	971	Household	2019-03-15	No	ET1	High-volume	165.827	Household mechanical	Household High-volume First-time
1107	962	Household	2019-03-15	Yes	FBT	Low-volume	165.827	Household semi-mechanical	Household Low-volume Repeat
1108	972	Household	2019-03-18	No	ET1	High-volume	165.827	Household mechanical	Household High-volume First-time
1109	973	Household	2019-03-18	No	FBT	Low-volume	165.827	Household semi-mechanical	Household Low-volume First-time
1110	974	Household	2019-03-18	No	FBT	Low-volume	165.827	Household semi-mechanical	Household Low-volume First-time
1111	975	Household	2019-03-19	No	ET1	High-volume	165.827	Household mechanical	Household High-volume First-time
1112	976	Household	2019-03-19	No	FBT	Low-volume	165.827	Household semi-mechanical	Household Low-volume First-time
1113	977	Household	2019-03-19	No	FBT	Low-volume	165.827	Household semi-mechanical	Household Low-volume First-time
1114	978	Household	2019-03-20	No	ET1	High-volume	165.827	Household mechanical	Household High-volume First-time
1115	879	Household	2019-03-21	Yes	ET1	High-volume	165.827	Household mechanical	Household High-volume Repeat
1116	979	Household	2019-03-21	No	ET1	High-volume	165.827	Household mechanical	Household High-volume First-time
1117	980	Household	2019-03-22	No	ET1	High-volume	165.827	Household mechanical	Household High-volume First-time
1118	587	Household	2019-03-25	Yes	ET1	High-volume	165.827	Household mechanical	Household High-volume Repeat
1119	981	Household	2019-03-26	No	ET1	High-volume	165.827	Household mechanical	Household High-volume First-time
1120	982	Household	2019-03-26	No	FBT	Low-volume	165.827	Household semi-mechanical	Household Low-volume First-time
1121	983	Household	2019-03-26	No	FBT	Low-volume	310.926	Household semi-mechanical	Household Low-volume First-time
1122	984	Household	2019-03-27	No	FBT	Low-volume	165.827	Household semi-mechanical	Household Low-volume First-time
1123	985	Household	2019-03-28	No	ET1	High-volume	165.827	Household mechanical	Household High-volume First-time
1124	986	Household	2019-04-02	No	FBT	Low-volume	165.827	Household semi-mechanical	Household Low-volume First-time
1125	987	Household	2019-04-03	No	FBT	Low-volume	207.284	Household semi-mechanical	Household Low-volume First-time
1126	988	Household	2019-04-05	No	FBT	Low-volume	165.827	Household semi-mechanical	Household Low-volume First-time
1127	989	Household	2019-04-08	No	FBT	Low-volume	186.556	Household semi-mechanical	Household Low-volume First-time
1128	990	Household	2019-04-09	No	FBT	Low-volume	207.284	Household semi-mechanical	Household Low-volume First-time
1129	686	Household	2019-04-11	Yes	FBT	Low-volume	165.827	Household semi-mechanical	Household Low-volume Repeat
1130	991	Household	2019-04-11	No	FBT	Low-volume	165.827	Household semi-mechanical	Household Low-volume First-time
1131	992	Household	2019-04-15	No	FBT	Low-volume	207.284	Household semi-mechanical	Household Low-volume First-time
1132	993	Household	2019-04-15	No	FBT	Low-volume	165.827	Household semi-mechanical	Household Low-volume First-time
1133	994	Household	2019-04-17	No	FBT	Low-volume	165.827	Household semi-mechanical	Household Low-volume First-time
1134	995	Household	2019-04-18	No	FBT	Low-volume	165.827	Household semi-mechanical	Household Low-volume First-time
1135	996	Household	2019-04-18	No	FBT	Low-volume	186.556	Household semi-mechanical	Household Low-volume First-time
1136	997	Household	2019-04-22	No	FBT	Low-volume	165.827	Household semi-mechanical	Household Low-volume First-time
1137	998	Household	2019-04-23	No	ET1	High-volume	207.284	Household mechanical	Household High-volume First-time
1138	999	Household	2019-04-23	No	FBT	Low-volume	165.827	Household semi-mechanical	Household Low-volume First-time
1139	1000	Household	2019-04-24	No	ET1	High-volume	165.827	Household mechanical	Household High-volume First-time
1140	1001	Household	2019-04-24	No	FBT	Low-volume	165.827	Household semi-mechanical	Household Low-volume First-time
1141	1002	Household	2019-04-25	No	FBT	Low-volume	165.827	Household semi-mechanical	Household Low-volume First-time
1142	1003	Household	2019-04-26	No	ET1	High-volume	310.926	Household mechanical	Household High-volume First-time
1143	334	Household	2019-04-26	Yes	FBT	Low-volume	165.827	Household semi-mechanical	Household Low-volume Repeat
1144	332	Household	2019-04-29	Yes	ET1	High-volume	165.827	Household mechanical	Household High-volume Repeat
1145	1004	Household	2019-04-29	No	FBT	Low-volume	165.827	Household semi-mechanical	Household Low-volume First-time
1146	1005	Household	2019-04-29	No	FBT	Low-volume	165.827	Household semi-mechanical	Household Low-volume First-time
1147	1006	Household	2019-04-30	No	ET1	High-volume	165.827	Household mechanical	Household High-volume First-time
1148	970	Household	2019-04-30	Yes	ET1	High-volume	165.827	Household mechanical	Household High-volume Repeat
1149	1007	Household	2019-04-30	No	FBT	Low-volume	165.827	Household semi-mechanical	Household Low-volume First-time
1150	1008	Household	2019-05-02	No	ET1	High-volume	165.827	Household mechanical	Household High-volume First-time
1151	1009	Household	2019-05-02	No	FBT	Low-volume	165.827	Household semi-mechanical	Household Low-volume First-time
1152	1010	Household	2019-05-02	No	FBT	Low-volume	207.284	Household semi-mechanical	Household Low-volume First-time
1153	1011	Household	2019-05-06	No	FBT	Low-volume	186.556	Household semi-mechanical	Household Low-volume First-time
1154	1012	Household	2019-05-06	No	FBT	Low-volume	186.556	Household semi-mechanical	Household Low-volume First-time
1155	1013	Household	2019-05-07	No	ET1	High-volume	165.827	Household mechanical	Household High-volume First-time
1156	1014	Household	2019-05-07	No	FBT	Low-volume	310.926	Household semi-mechanical	Household Low-volume First-time
1157	1015	Household	2019-05-09	No	ET1	High-volume	165.827	Household mechanical	Household High-volume First-time
1158	1016	Household	2019-05-09	No	FBT	Low-volume	165.827	Household semi-mechanical	Household Low-volume First-time
1159	1017	Household	2019-05-13	No	ET1	High-volume	165.827	Household mechanical	Household High-volume First-time
1160	1018	Household	2019-05-13	No	FBT	Low-volume	414.568	Household semi-mechanical	Household Low-volume First-time
1161	1019	Household	2019-05-14	No	ET1	High-volume	165.827	Household mechanical	Household High-volume First-time
1162	1020	Household	2019-05-16	No	ET1	High-volume	165.827	Household mechanical	Household High-volume First-time
1163	1021	Household	2019-05-16	No	ET1	High-volume	165.827	Household mechanical	Household High-volume First-time
1164	1022	Household	2019-05-16	No	FBT	Low-volume	165.827	Household semi-mechanical	Household Low-volume First-time
1165	1023	Household	2019-05-16	No	FBT	Low-volume	165.827	Household semi-mechanical	Household Low-volume First-time
1166	1024	Household	2019-05-20	No	ET1	High-volume	165.827	Household mechanical	Household High-volume First-time
1167	1025	Household	2019-05-20	No	FBT	Low-volume	165.827	Household semi-mechanical	Household Low-volume First-time
1168	1026	Household	2019-05-21	No	ET1	High-volume	165.827	Household mechanical	Household High-volume First-time
1169	1027	Household	2019-05-21	No	ET1	High-volume	165.827	Household mechanical	Household High-volume First-time
1170	1028	Household	2019-05-23	No	ET1	High-volume	165.827	Household mechanical	Household High-volume First-time
1171	1029	Household	2019-05-23	No	FBT	Low-volume	310.926	Household semi-mechanical	Household Low-volume First-time
1172	762	Household	2019-05-24	Yes	ET1	High-volume	165.827	Household mechanical	Household High-volume Repeat
1173	6	Household	2019-05-27	Yes	FBT	Low-volume	165.827	Household semi-mechanical	Household Low-volume Repeat
1174	1030	Household	2019-05-28	No	ET1	High-volume	207.284	Household mechanical	Household High-volume First-time
1175	1031	Household	2019-05-28	No	ET1	High-volume	165.827	Household mechanical	Household High-volume First-time
1176	1032	Household	2019-05-28	No	FBT	Low-volume	165.827	Household semi-mechanical	Household Low-volume First-time
1177	1033	Household	2019-05-30	No	ET1	High-volume	165.827	Household mechanical	Household High-volume First-time
1178	1034	Household	2019-05-30	No	FBT	Low-volume	165.827	Household semi-mechanical	Household Low-volume First-time
1179	1035	Household	2019-05-31	No	ET1	High-volume	165.827	Household mechanical	Household High-volume First-time
1180	1036	Household	2019-06-03	No	FBT	Low-volume	207.284	Household semi-mechanical	Household Low-volume First-time
1181	725	Household	2019-06-03	Yes	FBT	Low-volume	165.827	Household semi-mechanical	Household Low-volume Repeat
1182	1037	Household	2019-06-05	No	ET1	High-volume	165.827	Household mechanical	Household High-volume First-time
1183	1038	Household	2019-06-06	No	ET1	High-volume	165.827	Household mechanical	Household High-volume First-time
1184	1039	Household	2019-06-06	No	ET1	High-volume	165.827	Household mechanical	Household High-volume First-time
1185	1040	Household	2019-06-06	No	FBT	Low-volume	165.827	Household semi-mechanical	Household Low-volume First-time
1186	1023	Household	2019-06-07	Yes	ET1	High-volume	207.284	Household mechanical	Household High-volume Repeat
1187	1041	Household	2019-06-07	No	ET1	High-volume	165.827	Household mechanical	Household High-volume First-time
1188	1042	Household	2019-06-10	No	ET1	High-volume	165.827	Household mechanical	Household High-volume First-time
1189	1043	Household	2019-06-10	No	FBT	Low-volume	310.926	Household semi-mechanical	Household Low-volume First-time
1190	1044	Household	2019-06-10	No	FBT	Low-volume	165.827	Household semi-mechanical	Household Low-volume First-time
1191	1045	Household	2019-06-11	No	FBT	Low-volume	165.827	Household semi-mechanical	Household Low-volume First-time
1192	1046	Household	2019-06-11	No	FBT	Low-volume	165.827	Household semi-mechanical	Household Low-volume First-time
1193	1047	Household	2019-06-17	No	FBT	Low-volume	207.284	Household semi-mechanical	Household Low-volume First-time
1194	1048	Household	2019-06-17	No	ET1	High-volume	165.827	Household mechanical	Household High-volume First-time
1195	1049	Household	2019-06-19	No	ET1	High-volume	207.284	Household mechanical	Household High-volume First-time
1196	1050	Household	2019-06-20	No	ET1	High-volume	207.284	Household mechanical	Household High-volume First-time
1197	1051	Household	2019-06-20	No	ET1	High-volume	165.827	Household mechanical	Household High-volume First-time
1198	1052	Household	2019-06-21	No	ET1	High-volume	165.827	Household mechanical	Household High-volume First-time
1199	1053	Household	2019-06-25	No	ET1	High-volume	366.893	Household mechanical	Household High-volume First-time
1200	1054	Household	2019-06-26	No	ET1	High-volume	165.827	Household mechanical	Household High-volume First-time
1201	1055	Household	2019-06-26	No	FBT	Low-volume	165.827	Household semi-mechanical	Household Low-volume First-time
1202	1056	Household	2019-06-27	No	FBT	Low-volume	207.284	Household semi-mechanical	Household Low-volume First-time
1203	1057	Household	2019-06-27	No	ET1	High-volume	165.827	Household mechanical	Household High-volume First-time
1204	1058	Household	2019-06-28	No	FBT	Low-volume	248.741	Household semi-mechanical	Household Low-volume First-time
1205	1059	Household	2019-06-28	No	FBT	Low-volume	165.827	Household semi-mechanical	Household Low-volume First-time
1206	1060	Household	2019-07-02	No	FBT	Low-volume	248.741	Household semi-mechanical	Household Low-volume First-time
1207	1061	Household	2019-07-02	No	FBT	Low-volume	165.827	Household semi-mechanical	Household Low-volume First-time
1208	1062	Household	2019-07-02	No	ET1	High-volume	165.827	Household mechanical	Household High-volume First-time
1209	1063	Household	2019-07-03	No	FBT	Low-volume	207.284	Household semi-mechanical	Household Low-volume First-time
1210	1064	Household	2019-07-05	No	FBT	Low-volume	165.827	Household semi-mechanical	Household Low-volume First-time
1211	1065	Household	2019-07-05	No	FBT	Low-volume	165.827	Household semi-mechanical	Household Low-volume First-time
1212	1066	Household	2019-07-08	No	ET1	High-volume	165.827	Household mechanical	Household High-volume First-time
1213	1067	Household	2019-07-08	No	FBT	Low-volume	165.827	Household semi-mechanical	Household Low-volume First-time
1214	1068	Household	2019-07-09	No	FBT	Low-volume	207.284	Household semi-mechanical	Household Low-volume First-time
1215	1069	Household	2019-07-10	No	ET1	High-volume	207.284	Household mechanical	Household High-volume First-time
1216	1070	Household	2019-07-10	No	FBT	Low-volume	184.483	Household semi-mechanical	Household Low-volume First-time
1217	1071	Household	2019-07-10	No	FBT	Low-volume	165.827	Household semi-mechanical	Household Low-volume First-time
1218	1072	Household	2019-07-11	No	ET1	High-volume	248.741	Household mechanical	Household High-volume First-time
1219	1073	Household	2019-07-11	No	ET1	High-volume	165.827	Household mechanical	Household High-volume First-time
1220	1074	Household	2019-07-11	No	FBT	Low-volume	165.827	Household semi-mechanical	Household Low-volume First-time
1221	135	Household	2019-07-12	Yes	FBT	Low-volume	165.827	Household semi-mechanical	Household Low-volume Repeat
1222	1075	Household	2019-07-13	No	ET1	High-volume	186.556	Household mechanical	Household High-volume First-time
1223	1076	Household	2019-07-14	No	ET1	High-volume	269.469	Household mechanical	Household High-volume First-time
1224	1077	Household	2019-07-15	No	ET1	High-volume	207.284	Household mechanical	Household High-volume First-time
1225	1078	Household	2019-07-15	No	ET1	High-volume	165.827	Household mechanical	Household High-volume First-time
1226	1079	Household	2019-07-16	No	FBT	Low-volume	209.357	Household semi-mechanical	Household Low-volume First-time
1227	1080	Household	2019-07-16	No	FBT	Low-volume	186.556	Household semi-mechanical	Household Low-volume First-time
1228	1081	Household	2019-07-17	No	ET1	High-volume	165.827	Household mechanical	Household High-volume First-time
1229	1082	Household	2019-07-17	No	ET1	High-volume	165.827	Household mechanical	Household High-volume First-time
1230	1083	Household	2019-07-17	No	FBT	Low-volume	-	-	-
1231	1084	Household	2019-07-18	No	ET1	High-volume	165.827	Household semi-mechanical	Household High-volume First-time
1232	1085	Household	2019-07-19	No	FBT	Low-volume	165.827	Household semi-mechanical	Household Low-volume First-time
1233	1086	Household	2019-07-19	No	FBT	Low-volume	207.284	Household semi-mechanical	Household Low-volume First-time
1234	1087	Household	2019-07-19	No	ET1	High-volume	165.827	Household mechanical	Household High-volume First-time
1235	1088	Household	2019-07-22	No	FBT	Low-volume	207.284	Household semi-mechanical	Household Low-volume First-time
1236	1089	Household	2019-07-22	No	Unknown	Low-volume	165.827	Household mechanical	Household Low-volume First-time
1237	1090	Household	2019-07-23	No	ET1	High-volume	-	-	-
1238	1091	Household	2019-07-23	No	FBT	Low-volume	165.827	Household semi-mechanical	Household Low-volume First-time
1239	1092	Household	2019-07-23	No	FBT	Low-volume	165.827	Household semi-mechanical	Household Low-volume First-time
1240	1093	Household	2019-07-24	No	ET1	High-volume	207.284	Household mechanical	Household High-volume First-time
1241	1094	Household	2019-07-24	No	FBT	Low-volume	165.827	Household semi-mechanical	Household Low-volume First-time
1242	1095	Household	2019-07-24	No	FBT	Low-volume	165.827	Household semi-mechanical	Household Low-volume First-time
1243	1096	Household	2019-07-25	No	ET1	High-volume	165.827	Household mechanical	Household High-volume First-time
1244	1097	Household	2019-07-25	No	ET1	High-volume	165.827	Household mechanical	Household High-volume First-time
1245	1098	Household	2019-07-25	No	ET1	High-volume	172.046	Household mechanical	Household High-volume First-time
1246	1099	Household	2019-07-25	No	FBT	Low-volume	186.556	Household semi-mechanical	Household Low-volume First-time
1247	1100	Household	2019-07-25	No	FBT	Low-volume	186.556	Household semi-mechanical	Household Low-volume First-time
1248	1101	Household	2019-07-26	No	ET1	High-volume	165.827	Household mechanical	Household High-volume First-time
1249	1102	Household	2019-07-26	No	FBT	Low-volume	310.926	Household semi-mechanical	Household Low-volume First-time
1250	50	Household	2019-07-26	Yes	FBT	Low-volume	165.827	Household semi-mechanical	Household Low-volume Repeat
1251	1103	Household	2019-07-29	No	ET1	High-volume	165.827	Household mechanical	Household High-volume First-time
1252	1104	Household	2019-07-29	No	FBT	Low-volume	165.827	Household semi-mechanical	Household Low-volume First-time
1253	1105	Household	2019-07-29	No	FBT	Low-volume	207.284	Household semi-mechanical	Household Low-volume First-time
1254	1106	Household	2019-07-30	No	ET1	High-volume	165.827	Household mechanical	Household High-volume First-time
1255	1107	Household	2019-07-30	No	ET1	High-volume	165.827	Household mechanical	Household High-volume First-time
1256	1108	Household	2019-07-30	No	ET1	High-volume	165.827	Household mechanical	Household High-volume First-time
1257	1109	Household	2019-07-30	No	FBT	Low-volume	207.284	Household semi-mechanical	Household Low-volume First-time
1258	1110	Household	2019-07-31	No	FBT	Low-volume	165.827	Household semi-mechanical	Household Low-volume First-time
1259	1111	Household	2019-07-31	No	FBT	Low-volume	165.827	Household semi-mechanical	Household Low-volume First-time
1260	1112	Household	2019-08-01	FALSE	FBT	Low-volume	124.37	Household semi-mechanical	Household Low-volume First-time
1261	1113	Household	2019-08-01	No	FBT	Low-volume	124.37	Household semi-mechanical	Household Low-volume First-time
1262	1114	Household	2019-08-01	No	ET1	High-volume	207.284	Household mechanical	Household High-volume First-time
1263	1115	Household	2019-08-05	No	ET1	High-volume	165.827	Household semi-mechanical	Household High-volume First-time
1264	1116	Corporate	2019-08-06	No	ET1	High-volume	-	-	-
1265	1117	Household	2019-08-07	No	ET1	High-volume	124.37	Household mechanical	Household High-volume First-time
1266	1118	Household	2019-08-07	No	FBT	Low-volume	124.37	Household semi-mechanical	Household Low-volume First-time
1267	1119	Household	2019-08-07	No	FBT	Low-volume	165.827	Household semi-mechanical	Household Low-volume First-time
1268	1120	Household	2019-08-08	No	FBT	Low-volume	196.92	Household semi-mechanical	Household Low-volume First-time
1269	1121	Household	2019-08-08	No	FBT	Low-volume	310.926	Household semi-mechanical	Household Low-volume First-time
1270	1122	Corporate	2019-08-09	No	FBT	Low-volume	-	-	-
1271	1123	Household	2019-08-09	No	ET1	High-volume	124.37	Household mechanical	Household High-volume First-time
1272	1124	Household	2019-08-13	No	ET1	High-volume	207.284	Household mechanical	Household High-volume First-time
1273	1125	Household	2019-08-13	No	ET1	High-volume	124.37	Household mechanical	Household High-volume First-time
1274	1126	Household	2019-08-13	No	FBT	Low-volume	124.37	Household semi-mechanical	Household Low-volume First-time
1275	954	Household	2019-08-13	Yes	FBT	Low-volume	124.37	Household semi-mechanical	Household Low-volume Repeat
1276	1127	Household	2019-08-14	No	ET1	High-volume	207.284	Household mechanical	Household High-volume First-time
1277	1128	Household	2019-08-16	No	ET1	High-volume	124.37	Household mechanical	Household High-volume First-time
1278	1129	Household	2019-08-16	No	ET1	High-volume	215.575	Household mechanical	Household High-volume First-time
1279	994	Household	2019-08-16	Yes	FBT	Low-volume	165.827	Household semi-mechanical	Household Low-volume Repeat
1280	1130	Household	2019-08-19	No	ET1	High-volume	207.284	Household mechanical	Household High-volume First-time
1281	1131	Household	2019-08-19	No	FBT	Low-volume	207.284	Household semi-mechanical	Household Low-volume First-time
1282	1132	Household	2019-08-19	No	FBT	Low-volume	124.37	Household semi-mechanical	Household Low-volume First-time
1283	1133	Household	2019-08-20	No	ET1	High-volume	165.827	Household mechanical	Household High-volume First-time
1284	1134	Household	2019-08-20	No	ET1	High-volume	124.37	Household mechanical	Household High-volume First-time
1285	1135	Household	2019-08-20	No	FBT	Low-volume	124.37	Household semi-mechanical	Household Low-volume First-time
1286	1136	Household	2019-08-20	No	FBT	Low-volume	186.556	Household semi-mechanical	Household Low-volume First-time
1287	1137	Household	2019-08-21	No	ET1	High-volume	124.37	Household mechanical	Household High-volume First-time
1288	1138	Household	2019-08-21	No	ET1	High-volume	186.556	Household mechanical	Household High-volume First-time
1289	1139	Household	2019-08-21	No	FBT	Low-volume	124.37	Household semi-mechanical	Household Low-volume First-time
1290	1140	Household	2019-08-22	No	ET1	High-volume	165.827	Household mechanical	Household High-volume First-time
1291	1141	Household	2019-08-22	No	FBT	Low-volume	165.827	Household semi-mechanical	Household Low-volume First-time
1292	1142	Household	2019-08-23	No	ET1	High-volume	124.37	Household mechanical	Household High-volume First-time
1293	1143	Household	2019-08-23	No	ET1	High-volume	165.827	Household mechanical	Household High-volume First-time
1294	1144	Household	2019-08-23	No	FBT	Low-volume	190.701	Household semi-mechanical	Household Low-volume First-time
1295	1145	Corporate	2019-08-26	No	ET1	High-volume	-	-	-
1296	1146	Household	2019-08-26	No	FBT	Low-volume	-	-	-
1297	1147	Household	2019-08-27	No	ET1	High-volume	248.741	Household mechanical	Household High-volume First-time
1298	1148	Household	2019-08-27	No	FBT	Low-volume	165.827	Household semi-mechanical	Household Low-volume First-time
1299	1149	Household	2019-08-27	No	ET1	High-volume	205.211	Household mechanical	Household High-volume First-time
1300	1150	Household	2019-08-28	No		-	-	-	-
1301	1151	Household	2019-08-28	No	ET1	High-volume	124.37	Household semi-mechanical	Household High-volume First-time
1302	1152	Household	2019-08-28	No	FBT	Low-volume	165.827	Household semi-mechanical	Household Low-volume First-time
1303	1153	Household	2019-08-28	No	FBT	Low-volume	186.556	Household semi-mechanical	Household Low-volume First-time
1304	1154	Household	2019-08-29	No	FBT	Low-volume	62.1852	Household semi-mechanical	Household Low-volume First-time
1305	1155	Household	2019-08-30	No	FBT	Low-volume	124.37	Household semi-mechanical	Household Low-volume First-time
1306	1156	Household	2019-08-30	No	FBT	Low-volume	161.682	Household semi-mechanical	Household Low-volume First-time
1307	1157	Household	2019-09-02	No	ET1	High-volume	186.556	Household mechanical	Household High-volume First-time
1308	587	Household	2019-09-02	Yes	ET1	High-volume	124.37	Household mechanical	Household High-volume Repeat
1309	1158	Household	2019-09-02	No	FBT	Low-volume	165.827	Household semi-mechanical	Household Low-volume First-time
1310	1159	Household	2019-09-02	No	FBT	Low-volume	124.37	Household semi-mechanical	Household Low-volume First-time
1311	1160	Household	2019-09-03	No	ET1	High-volume	165.827	Household mechanical	Household High-volume First-time
1312	1161	Household	2019-09-03	No	FBT	Low-volume	244.595	Household semi-mechanical	Household Low-volume First-time
1313	1162	Household	2019-09-04	No	ET1	High-volume	215.575	Household semi-mechanical	Household High-volume First-time
1314	1163	Household	2019-09-05	No	ET1	High-volume	207.284	Household mechanical	Household High-volume First-time
1315	1164	Household	2019-09-05	No	FBT	Low-volume	124.37	Household semi-mechanical	Household Low-volume First-time
1316	756	Household	2019-09-05	Yes	FBT	Low-volume	207.284	Household semi-mechanical	Household Low-volume Repeat
1317	852	Household	2019-09-06	Yes	ET1	High-volume	124.37	Household mechanical	Household High-volume Repeat
1318	1165	Household	2019-09-06	No	FBT	Low-volume	165.827	Household semi-mechanical	Household Low-volume First-time
1319	1166	Household	2019-09-09	No	FBT	Low-volume	186.556	Household semi-mechanical	Household Low-volume First-time
1320	1167	Household	2019-09-10	No	ET1	High-volume	165.827	Household semi-mechanical	Household High-volume First-time
1321	1168	Household	2019-09-10	No	FBT	Low-volume	165.827	Household semi-mechanical	Household Low-volume First-time
1322	1169	Household	2019-09-11	No	ET1	High-volume	124.37	Household semi-mechanical	Household High-volume First-time
1323	1170	Household	2019-09-11	No	ET1	High-volume	124.37	Household semi-mechanical	Household High-volume First-time
1324	1171	Household	2019-09-11	No	FBT	Low-volume	124.37	Household semi-mechanical	Household Low-volume First-time
1325	1172	Household	2019-09-12	No	ET1	High-volume	165.827	Household semi-mechanical	Household High-volume First-time
1326	1173	Corporate	2020-09-13	No	ET1	High-volume	1020.18	Corporate mechanical	Corporate First-time
1327	1174	Household	2019-09-13	No	ET1	High-volume	165.827	Household mechanical	Household High-volume First-time
1328	1175	Household	2019-09-13	No	FBT	Low-volume	184.483	Household semi-mechanical	Household Low-volume First-time
1329	1176	Household	2019-09-13	No	FBT	Low-volume	165.827	Household semi-mechanical	Household Low-volume First-time
1330	1173	Corporate	2019-09-13	Yes	ET1	High-volume	-	-	-
1331	1177	Household	2019-09-16	No	FBT	Low-volume	414.568	Household semi-mechanical	Household Low-volume First-time
1332	1178	Household	2019-09-16	No	FBT	Low-volume	124.37	Household semi-mechanical	Household Low-volume First-time
1333	1179	Household	2019-09-17	No	ET1	High-volume	165.827	Household mechanical	Household High-volume First-time
1334	1180	Household	2019-09-17	No	ET1	High-volume	124.37	Household mechanical	Household High-volume First-time
1335	1173	Corporate	2019-09-17	Yes	ET1	High-volume	-	-	-
1336	1181	Household	2019-09-17	No	FBT	Low-volume	414.568	Household semi-mechanical	Household Low-volume First-time
1337	1182	Household	2019-09-18	No	ET1	High-volume	207.284	Household mechanical	Household High-volume First-time
1338	1183	Household	2019-09-19	No	ET1	High-volume	124.37	Household semi-mechanical	Household High-volume First-time
1339	1184	Household	2019-09-19	No	FBT	Low-volume	124.37	Household semi-mechanical	Household Low-volume First-time
1340	1185	Household	2019-09-19	No	FBT	Low-volume	310.926	Household semi-mechanical	Household Low-volume First-time
1341	1186	Household	2019-09-20	No	ET1	High-volume	124.37	Household mechanical	Household High-volume First-time
1342	1187	Household	2019-09-20	No	FBT	Low-volume	165.827	Household semi-mechanical	Household Low-volume First-time
1343	1188	Corporate	2019-09-23	No	Unknown	High-volume	207.284	Corporate mechanical	Corporate First-time
1344	1189	Corporate	2019-09-23	No	ET1	High-volume	207.284	Corporate mechanical	Corporate First-time
1345	1190	Household	2019-09-23	No	ET1	High-volume	165.827	Household mechanical	Household High-volume First-time
1346	1191	Household	2019-09-23	No	FBT	Low-volume	82.9136	Household semi-mechanical	Household Low-volume First-time
1347	1192	Household	2019-09-23	No	FBT	Low-volume	124.37	Household semi-mechanical	Household Low-volume First-time
1348	1193	Household	2019-09-24	No	FBT	Low-volume	165.827	Household semi-mechanical	Household Low-volume First-time
1349	1194	Household	2019-09-25	No		-	-	-	-
1350	1195	Household	2019-09-25	No	Unknown	Low-volume	124.37	Household mechanical	Household Low-volume First-time
1351	1196	Household	2019-09-26	No	ET1	High-volume	165.827	Household mechanical	Household High-volume First-time
1352	471	Household	2019-09-27	Yes	ET1	High-volume	207.284	Household semi-mechanical	Household High-volume Repeat
1353	1197	Household	2019-09-27	No		-	-	-	-
1354	1198	Household	2019-09-27	No		-	-	-	-
1355	1199	Household	2019-09-27	No	FBT	Low-volume	124.37	Household semi-mechanical	Household Low-volume First-time
1356	1200	Household	2019-09-30	No	ET1	High-volume	165.827	Household mechanical	Household High-volume First-time
1357	470	Household	2019-10-01	FALSE	ET1	High-volume	165.827	Household semi-mechanical	Household High-volume Repeat
1358	1201	Household	2019-10-02	No	ET1	High-volume	165.827	Household mechanical	Household High-volume First-time
1359	1202	Household	2019-10-02	No	FBT	Low-volume	165.827	Household semi-mechanical	Household Low-volume First-time
1360	1203	Household	2019-10-02	No	FBT	Low-volume	178.264	Household semi-mechanical	Household Low-volume First-time
1361	1204	Household	2019-10-03	No	FBT	Low-volume	165.827	Household semi-mechanical	Household Low-volume First-time
1362	1205	Household	2019-10-03	No	FBT	Low-volume	0	Household semi-mechanical	Household Low-volume First-time
1363	1206	Household	2019-10-04	No	ET1	High-volume	165.827	Household mechanical	Household High-volume First-time
1364	1207	Household	2019-10-04	No	FBT	Low-volume	124.37	Household semi-mechanical	Household Low-volume First-time
1365	1017	Household	2019-10-04	Yes	ET1	High-volume	165.827	Household semi-mechanical	Household High-volume Repeat
1366	1208	Household	2019-10-04	No	ET1	High-volume	165.827	Household mechanical	Household High-volume First-time
1367	1209	Household	2019-10-04	No	ET1	High-volume	165.827	Household mechanical	Household High-volume First-time
1368	1210	Household	2019-10-04	No	FBT	Low-volume	165.827	Household semi-mechanical	Household Low-volume First-time
1369	1211	Household	2019-10-05	No	FBT	Low-volume	203.138	Household semi-mechanical	Household Low-volume First-time
1370	1212	Household	2019-10-05	No	FBT	Low-volume	733.785	Household semi-mechanical	Household Low-volume First-time
1371	1213	Household	2019-10-08	No	ET1	High-volume	0	Household semi-mechanical	Household High-volume First-time
1372	1214	Household	2019-10-08	No	ET1	High-volume	165.827	Household semi-mechanical	Household High-volume First-time
1373	1215	Household	2019-10-08	No	ET1	High-volume	-	-	-
1374	1216	Household	2019-10-08	No	FBT	Low-volume	93.2778	Household semi-mechanical	Household Low-volume First-time
1375	1217	Household	2019-10-08	No	FBT	Low-volume	165.827	Household semi-mechanical	Household Low-volume First-time
1376	1218	Household	2019-10-09	No	ET1	High-volume	165.827	Household semi-mechanical	Household High-volume First-time
1377	1219	Household	2019-10-09	No	FBT	Low-volume	165.827	Household semi-mechanical	Household Low-volume First-time
1378	371	Household	2019-10-09	Yes	FBT	Low-volume	165.827	Household semi-mechanical	Household Low-volume Repeat
1379	1220	Household	2019-10-10	No	ET1	High-volume	165.827	Household semi-mechanical	Household High-volume First-time
1380	1221	Household	2019-10-10	No	ET1	High-volume	136.807	Household mechanical	Household High-volume First-time
1381	1222	Household	2019-10-11	No	ET1	High-volume	165.827	Household mechanical	Household High-volume First-time
1382	1223	Household	2019-10-11	No	FBT	Low-volume	165.827	Household semi-mechanical	Household Low-volume First-time
1383	1224	Household	2019-10-12	No	ET1	High-volume	186.556	Household semi-mechanical	Household High-volume First-time
1384	1225	Household	2019-10-12	No	ET1	High-volume	143.026	Household mechanical	Household High-volume First-time
1385	1226	Household	2019-10-14	No	ET1	High-volume	165.827	Household mechanical	Household High-volume First-time
1386	1227	Household	2019-10-14	No	FBT	Low-volume	178.264	Household semi-mechanical	Household Low-volume First-time
1387	1228	Household	2019-10-14	No	FBT	Low-volume	207.284	Household semi-mechanical	Household Low-volume First-time
1388	1229	Household	2019-10-14	No	ET1	High-volume	178.264	Household mechanical	Household High-volume First-time
1389	1230	Corporate	2019-10-15	No	ET1	High-volume	207.284	Corporate mechanical	Corporate First-time
1390	1231	Household	2019-10-15	No	ET1	High-volume	165.827	Household mechanical	Household High-volume First-time
1391	1232	Household	2019-10-16	No	FBT	Low-volume	207.284	Household semi-mechanical	Household Low-volume First-time
1392	1233	Household	2019-10-17	No	ET1	High-volume	165.827	Household mechanical	Household High-volume First-time
1393	1234	Household	2019-10-17	No	FBT	Low-volume	165.827	Household semi-mechanical	Household Low-volume First-time
1394	1171	Household	2019-10-17	Yes	FBT	Low-volume	186.556	Household semi-mechanical	Household Low-volume Repeat
1395	1235	Household	2019-10-21	No	FBT	Low-volume	165.827	Household semi-mechanical	Household Low-volume First-time
1396	1236	Household	2019-10-22	No	FBT	Low-volume	165.827	Household semi-mechanical	Household Low-volume First-time
1397	1237	Corporate	2019-10-22	No	ET1	High-volume	165.827	Corporate mechanical	Corporate First-time
1398	1238	Household	2019-10-23	No	FBT	Low-volume	165.827	Household semi-mechanical	Household Low-volume First-time
1399	1239	Household	2019-10-23	No	FBT	Low-volume	165.827	Household semi-mechanical	Household Low-volume First-time
1400	1240	Household	2019-10-24	No	ET1	High-volume	155.463	Household mechanical	Household High-volume First-time
1401	1241	Household	2019-10-25	No	FBT	Low-volume	165.827	Household semi-mechanical	Household Low-volume First-time
1402	1242	Household	2019-10-26	No	ET1	High-volume	124.37	Household mechanical	Household High-volume First-time
1403	1243	Household	2019-10-26	No	ET1	High-volume	178.264	Household mechanical	Household High-volume First-time
1404	977	Household	2019-10-28	Yes	ET1	High-volume	207.284	Household mechanical	Household High-volume Repeat
1405	1244	Household	2019-10-28	No	FBT	Low-volume	165.827	Household semi-mechanical	Household Low-volume First-time
1406	1245	Corporate	2019-10-28	No	ET1	High-volume	305.744	Corporate mechanical	Corporate First-time
1407	1246	Household	2019-10-28	No	FBT	Low-volume	165.827	Household semi-mechanical	Household Low-volume First-time
1408	1245	Corporate	2019-10-30	Yes	ET1	High-volume	305.744	Corporate mechanical	Corporate Repeat
1409	1247	Corporate	2019-10-30	No	ET2	High-volume	186.556	Corporate mechanical	Corporate First-time
1410	675	Household	2019-10-30	Yes	ET1	High-volume	207.284	Household mechanical	Household High-volume Repeat
1411	1248	Household	2019-10-30	No	FBT	Low-volume	248.741	Household semi-mechanical	Household Low-volume First-time
1412	1249	Household	2019-10-20	No	ET1	High-volume	207.284	Household mechanical	Household High-volume First-time
1413	1250	Household	2019-10-30	No	FBT	Low-volume	165.827	Household semi-mechanical	Household Low-volume First-time
1414	1251	Household	2019-10-31	No	ET1	High-volume	207.284	Household mechanical	Household High-volume First-time
1415	1252	Household	2019-10-31	No	ET1	High-volume	495.409	Household mechanical	Household High-volume First-time
1416	1253	Household	2019-10-31	No	FBT	Low-volume	248.741	Household semi-mechanical	Household Low-volume First-time
1417	1254	Household	2019-11-01	FALSE	FBT	Low-volume	0	Household semi-mechanical	Household Low-volume First-time
1418	1255	Household	2019-11-01	No	FBT	Low-volume	165.827	Household semi-mechanical	Household Low-volume First-time
1419	1256	Household	2019-11-01	No	ET2	High-volume	207.284	Household mechanical	Household High-volume First-time
1420	1257	Household	2019-11-02	No	ET2	High-volume	186.556	Household mechanical	Household High-volume First-time
1421	1258	Household	2019-11-02	No	ET2	High-volume	186.556	Household mechanical	Household High-volume First-time
1422	1259	Household	2019-11-02	No	FBT	Low-volume	165.827	Household semi-mechanical	Household Low-volume First-time
1423	1260	Corporate	2019-11-02	No	FBT	Low-volume	165.827	Corporate semi-mechanical	Corporate First-time
1424	1261	Corporate	2019-11-04	No	ET2	High-volume	518.21	Corporate mechanical	Corporate First-time
1425	1262	Household	2019-11-05	No	FBT	Low-volume	165.827	Household semi-mechanical	Household Low-volume First-time
1426	184	Household	2019-11-05	Yes	FBT	Low-volume	165.827	Household semi-mechanical	Household Low-volume Repeat
1427	1263	Household	2019-11-06	No	FBT	Low-volume	186.556	Household semi-mechanical	Household Low-volume First-time
1428	1264	Household	2019-11-06	No	FBT	Low-volume	165.827	Household semi-mechanical	Household Low-volume First-time
1429	615	Household	2019-11-06	Yes	ET1	High-volume	207.284	Household mechanical	Household High-volume Repeat
1430	1023	Household	2019-11-07	Yes	ET2	High-volume	207.284	Household mechanical	Household High-volume Repeat
1431	1265	Corporate	2019-11-07	No	FBT	Low-volume	207.284	Corporate semi-mechanical	Corporate First-time
1432	1266	Household	2019-11-08	No	ET1	High-volume	165.827	Household mechanical	Household High-volume First-time
1433	1267	Corporate	2019-11-09	No	FBT	Low-volume	331.654	Corporate semi-mechanical	Corporate First-time
1434	1268	Corporate	2019-11-09	No	ET2	High-volume	310.926	Corporate mechanical	Corporate First-time
1435	1269	Corporate	2019-11-10	No	ET2	High-volume	186.556	Corporate mechanical	Corporate First-time
1436	1270	Household	2019-11-10	No	ET2	High-volume	186.556	Household mechanical	Household High-volume First-time
1437	1187	Household	2019-11-11	Yes	FBT	Low-volume	82.9136	Household semi-mechanical	Household Low-volume Repeat
1438	1271	Household	2019-11-11	No	FBT	Low-volume	165.827	Household semi-mechanical	Household Low-volume First-time
1439	1272	Household	2019-11-12	No	ET1	High-volume	124.37	Household mechanical	Household High-volume First-time
1440	1273	Household	2019-11-12	No	ET1	High-volume	124.37	Household mechanical	Household High-volume First-time
1441	1274	Household	2019-11-12	No	FBT	Low-volume	165.827	Household semi-mechanical	Household Low-volume First-time
1442	1275	Household	2019-11-12	No	FBT	Low-volume	165.827	Household semi-mechanical	Household Low-volume First-time
1443	1276	Household	2019-11-13	No	ET1	High-volume	124.37	Household mechanical	Household High-volume First-time
1444	1277	Household	2019-11-13	No	ET1	High-volume	124.37	Household mechanical	Household High-volume First-time
1445	1278	Household	2019-11-13	No	ET1	High-volume	207.284	Household mechanical	Household High-volume First-time
1446	1279	Household	2019-11-14	No	ET1	High-volume	-	-	-
1447	1280	Household	2019-11-14	No	FBT	Low-volume	207.284	Household semi-mechanical	Household Low-volume First-time
1448	1281	Household	2019-11-15	No	ET1	High-volume	248.741	Household mechanical	Household High-volume First-time
1449	1282	Household	2019-11-15	No	FBT	Low-volume	165.827	Household semi-mechanical	Household Low-volume First-time
1450	1283	Household	2019-11-16	No	FBT	Low-volume	165.827	Household semi-mechanical	Household Low-volume First-time
1451	275	Household	2019-11-18	Yes	FBT	Low-volume	331.654	Household semi-mechanical	Household Low-volume Repeat
1452	1024	Household	2019-11-18	Yes	ET1	High-volume	165.827	Household mechanical	Household High-volume Repeat
1453	1284	Household	2019-11-19	No	FBT	Low-volume	124.37	Household semi-mechanical	Household Low-volume First-time
1454	1285	Household	2019-11-19	No	ET2	High-volume	352.383	Household mechanical	Household High-volume First-time
1455	293	Household	2019-11-20	Yes	FBT	Low-volume	248.741	Household semi-mechanical	Household Low-volume Repeat
1456	1286	Household	2019-11-20	No	ET2	High-volume	310.926	Household mechanical	Household High-volume First-time
1457	1285	Household	2019-11-20	Yes	ET2	High-volume	207.284	Household mechanical	Household High-volume Repeat
1458	1287	Household	2019-11-20	No	ET1	High-volume	124.37	Household mechanical	Household High-volume First-time
1459	1288	Corporate	2019-11-20	No	ET1	High-volume	771.097	Corporate mechanical	Corporate First-time
1460	1289	Household	2019-11-21	No	ET1	High-volume	145.099	Household mechanical	Household High-volume First-time
1461	1290	Household	2019-11-21	No	ET1	High-volume	373.111	Household mechanical	Household High-volume First-time
1462	1291	Household	2019-11-21	No	FBT	Low-volume	310.926	Household semi-mechanical	Household Low-volume First-time
1463	1292	Household	2019-11-21	No	ET2	High-volume	196.92	Household mechanical	Household High-volume First-time
1464	1293	Household	2019-11-22	No	FBT	Low-volume	165.827	Household semi-mechanical	Household Low-volume First-time
1465	1294	Household	2019-11-22	No	ET1	High-volume	186.556	Household mechanical	Household High-volume First-time
1466	1295	Household	2019-11-22	No	FBT	Low-volume	145.099	Household semi-mechanical	Household Low-volume First-time
1467	1296	Corporate	2019-11-23	No	ET1	High-volume	186.556	Corporate mechanical	Corporate First-time
1468	1297	Corporate	2019-11-24	No	ET2	High-volume	207.284	Corporate mechanical	Corporate First-time
1469	286	Household	2019-11-24	Yes	ET1	High-volume	145.099	Household mechanical	Household High-volume Repeat
1470	1280	Household	2019-11-25	Yes	FBT	Low-volume	165.827	Household semi-mechanical	Household Low-volume Repeat
1471	1298	Household	2019-11-25	No	FBT	Low-volume	165.827	Household semi-mechanical	Household Low-volume First-time
1472	1297	Corporate	2019-11-25	Yes	ET1	High-volume	207.284	Corporate mechanical	Corporate Repeat
1473	1299	Household	2019-11-25	No	ET1	High-volume	145.099	Household mechanical	Household High-volume First-time
1474	1300	Household	2019-11-26	No	ET1	High-volume	145.099	Household mechanical	Household High-volume First-time
1475	1301	Household	2019-11-26	No	ET1	High-volume	145.099	Household mechanical	Household High-volume First-time
1476	1302	Household	2019-11-26	No	ET1	High-volume	165.827	Household mechanical	Household High-volume First-time
1477	1303	Corporate	2019-11-26	No	ET2	High-volume	207.284	Corporate mechanical	Corporate First-time
1478	1304	Corporate	2019-11-26	No	ET2	High-volume	186.556	Corporate mechanical	Corporate First-time
1479	1305	Household	2019-11-26	No	FBT	Low-volume	145.099	Household semi-mechanical	Household Low-volume First-time
1480	1306	Household	2019-11-27	No	ET1	High-volume	165.827	Household mechanical	Household High-volume First-time
1481	1307	Corporate	2019-11-27	No	ET1	High-volume	145.099	Corporate mechanical	Corporate First-time
1482	1308	Household	2019-11-27	No	FBT	Low-volume	145.099	Household semi-mechanical	Household Low-volume First-time
1483	1309	Household	2019-11-28	No	ET1	High-volume	186.556	Household mechanical	Household High-volume First-time
1484	895	Household	2019-11-28	Yes	ET1	High-volume	151.317	Household mechanical	Household High-volume Repeat
1485	1310	Corporate	2019-11-28	No	ET2	High-volume	186.556	Corporate mechanical	Corporate First-time
1486	1311	Corporate	2019-11-28	No	ET2	High-volume	186.556	Corporate mechanical	Corporate First-time
1487	1312	Household	2019-11-28	No	FBT	Low-volume	145.099	Household semi-mechanical	Household Low-volume First-time
1488	71	Household	2019-11-28	Yes	FBT	Low-volume	165.827	Household semi-mechanical	Household Low-volume Repeat
1489	1313	Household	2019-11-29	No	ET1	High-volume	145.099	Household mechanical	Household High-volume First-time
1490	1314	Household	2019-11-29	No	ET1	High-volume	145.099	Household mechanical	Household High-volume First-time
1491	1315	Household	2019-11-29	No	FBT	Low-volume	169.973	Household semi-mechanical	Household Low-volume First-time
1492	1316	Corporate	2019-11-30	No	ET2	High-volume	725.494	Corporate mechanical	Corporate First-time
1493	1317	Corporate	2019-12-01	FALSE	ET2	High-volume	207.284	Corporate mechanical	Corporate First-time
1494	1318	Corporate	2019-12-02	No	ET2	High-volume	186.556	Corporate mechanical	Corporate First-time
1495	1319	Household	2019-12-02	No	ET1	High-volume	207.284	Household mechanical	Household High-volume First-time
1496	1320	Household	2019-12-02	No	FBT	Low-volume	145.099	Household semi-mechanical	Household Low-volume First-time
1497	1321	Household	2019-12-02	No	FBT	Low-volume	145.099	Household semi-mechanical	Household Low-volume First-time
1498	1322	Household	2019-12-03	No	ET1	High-volume	207.284	Household mechanical	Household High-volume First-time
1499	1323	Corporate	2019-12-03	No	ET1	High-volume	145.099	Corporate mechanical	Corporate First-time
1500	1324	Household	2019-12-03	No	FBT	Low-volume	145.099	Household semi-mechanical	Household Low-volume First-time
1501	1325	Household	2019-12-03	No	FBT	Low-volume	145.099	Household semi-mechanical	Household Low-volume First-time
1502	1326	Corporate	2019-12-04	No	ET2	High-volume	207.284	Corporate mechanical	Corporate First-time
1503	1327	Household	2019-12-04	No	FBT	Low-volume	290.198	Household semi-mechanical	Household Low-volume First-time
1504	1328	Household	2019-12-05	No	FBT	Low-volume	145.099	Household semi-mechanical	Household Low-volume First-time
1505	1329	Household	2019-12-05	No	FBT	Low-volume	145.099	Household semi-mechanical	Household Low-volume First-time
1506	1330	Household	2019-12-05	No	ET1	High-volume	207.284	Household mechanical	Household High-volume First-time
1507	1331	Corporate	2019-12-05	No	ET2	High-volume	281.906	Corporate mechanical	Corporate First-time
1508	1332	Household	2019-12-06	No	ET2	High-volume	207.284	Household mechanical	Household High-volume First-time
1509	1333	Household	2019-12-06	No	FBT	Low-volume	145.099	Household semi-mechanical	Household Low-volume First-time
1510	1334	Household	2019-12-06	No	FBT	Low-volume	145.099	Household semi-mechanical	Household Low-volume First-time
1511	1335	Household	2019-12-06	No	ET2	High-volume	145.099	Household mechanical	Household High-volume First-time
1512	1336	Household	2019-12-06	No	ET2	High-volume	82.9136	Household mechanical	Household High-volume First-time
1513	1337	Corporate	2019-12-07	No	ET2	High-volume	207.284	Corporate mechanical	Corporate First-time
1514	1338	Household	2019-12-09	No	FBT	Low-volume	165.827	Household semi-mechanical	Household Low-volume First-time
1515	1339	Household	2019-12-09	No	FBT	Low-volume	145.099	Household semi-mechanical	Household Low-volume First-time
1516	1340	Household	2019-12-09	No	ET2	High-volume	248.741	Household mechanical	Household High-volume First-time
1517	1341	Household	2019-12-10	No	FBT	Low-volume	145.099	Household semi-mechanical	Household Low-volume First-time
1518	1342	Household	2019-12-10	No	FBT	Low-volume	145.099	Household semi-mechanical	Household Low-volume First-time
1519	1343	Household	2019-12-10	No	ET1	High-volume	186.556	Household mechanical	Household High-volume First-time
1520	1344	Household	2019-12-10	No	ET1	High-volume	145.099	Household mechanical	Household High-volume First-time
1521	1345	Household	2019-12-10	No	ET1	High-volume	186.556	Household mechanical	Household High-volume First-time
1522	1346	Household	2019-12-11	No	ET1	High-volume	186.556	Household mechanical	Household High-volume First-time
1523	1347	Corporate	2019-12-11	No	ET2	High-volume	207.284	Corporate mechanical	Corporate First-time
1524	1348	Household	2019-12-11	No	FBT	Low-volume	145.099	Household semi-mechanical	Household Low-volume First-time
1525	1349	Corporate	2019-12-12	No	ET2	High-volume	207.284	Corporate mechanical	Corporate First-time
1526	1350	Household	2019-12-12	No	ET1	High-volume	207.284	Household mechanical	Household High-volume First-time
1527	1351	Household	2019-12-12	No	FBT	Low-volume	145.099	Household semi-mechanical	Household Low-volume First-time
1528	1352	Household	2019-12-12	No	FBT	Low-volume	145.099	Household semi-mechanical	Household Low-volume First-time
1529	1353	Household	2019-12-13	No	ET1	High-volume	207.284	Household mechanical	Household High-volume First-time
1530	1354	Household	2019-12-13	No	ET2	High-volume	248.741	Household mechanical	Household High-volume First-time
1531	1355	Household	2019-12-13	No	ET1	High-volume	186.556	Household mechanical	Household High-volume First-time
1532	1356	Household	2019-12-13	No	FBT	Low-volume	145.099	Household semi-mechanical	Household Low-volume First-time
1533	1357	Corporate	2019-12-16	No	ET1	High-volume	186.556	Corporate mechanical	Corporate First-time
1534	1358	Corporate	2019-12-16	No	ET1	High-volume	207.284	Corporate mechanical	Corporate First-time
1535	1359	Corporate	2019-12-16	No	ET1	High-volume	163.754	Corporate mechanical	Corporate First-time
1536	1360	Corporate	2019-12-16	No	FBT	Low-volume	145.099	Corporate semi-mechanical	Corporate First-time
1537	1361	Household	2019-12-16	No	FBT	Low-volume	145.099	Household semi-mechanical	Household Low-volume First-time
1538	1362	Household	2019-12-17	No	ET1	High-volume	232.158	Household mechanical	Household High-volume First-time
1539	1304	Corporate	2019-12-17	Yes	ET2	High-volume	186.556	Corporate mechanical	Corporate Repeat
1540	1363	Corporate	2019-12-17	No	ET2	High-volume	207.284	Corporate mechanical	Corporate First-time
1541	1364	Household	2019-12-17	No	FBT	Low-volume	157.536	Household semi-mechanical	Household Low-volume First-time
1542	1365	Household	2019-12-17	No	FBT	Low-volume	145.099	Household semi-mechanical	Household Low-volume First-time
1543	1366	Household	2019-12-18	No	FBT	Low-volume	145.099	Household semi-mechanical	Household Low-volume First-time
1544	547	Household	2019-12-18	Yes	FBT	Low-volume	145.099	Household semi-mechanical	Household Low-volume Repeat
1545	1367	Corporate	2019-12-18	No	ET1	High-volume	190.701	Corporate mechanical	Corporate First-time
1546	1368	Household	2019-12-18	No	ET1	High-volume	207.284	Household mechanical	Household High-volume First-time
1547	1369	Household	2019-12-19	No	ET1	High-volume	207.284	Household mechanical	Household High-volume First-time
1548	1370	Corporate	2019-12-19	No	ET1	High-volume	207.284	Corporate mechanical	Corporate First-time
1549	1371	Household	2019-12-19	No	FBT	Low-volume	169.973	Household semi-mechanical	Household Low-volume First-time
1550	1372	Household	2019-12-19	No	FBT	Low-volume	145.099	Household semi-mechanical	Household Low-volume First-time
1551	1373	Household	2019-12-20	No	ET1	High-volume	145.099	Household mechanical	Household High-volume First-time
1552	1374	Corporate	2019-12-20	No	ET1	High-volume	207.284	Corporate mechanical	Corporate First-time
1553	1375	Household	2019-12-20	No	FBT	Low-volume	145.099	Household semi-mechanical	Household Low-volume First-time
1554	1376	Household	2019-12-20	No	FBT	Low-volume	145.099	Household semi-mechanical	Household Low-volume First-time
1555	1377	Household	2019-12-21	No	ET2	High-volume	207.284	Household mechanical	Household High-volume First-time
1556	1345	Household	2019-12-21	Yes	ET1	High-volume	145.099	Household mechanical	Household High-volume Repeat
1557	1378	Corporate	2019-12-22	No	ET1	High-volume	207.284	Corporate mechanical	Corporate First-time
1558	873	Corporate	2019-12-23	Yes	ET2	High-volume	186.556	Corporate mechanical	Corporate Repeat
1559	1379	Household	2019-12-23	No	FBT	Low-volume	145.099	Household semi-mechanical	Household Low-volume First-time
1560	1380	Household	2019-12-23	No	FBT	Low-volume	145.099	Household semi-mechanical	Household Low-volume First-time
1561	1381	Corporate	2019-12-24	No	ET2	High-volume	310.926	Corporate mechanical	Corporate First-time
1562	1382	Household	2019-12-24	No	FBT	Low-volume	145.099	Household semi-mechanical	Household Low-volume First-time
1563	1383	Household	2019-12-24	No	FBT	Low-volume	145.099	Household semi-mechanical	Household Low-volume First-time
1564	1384	Household	2019-12-27	No	FBT	Low-volume	145.099	Household semi-mechanical	Household Low-volume First-time
1565	1385	Corporate	2019-12-28	No	ET1	High-volume	186.556	Corporate mechanical	Corporate First-time
1566	1386	Corporate	2019-12-28	No	Unknown	High-volume	715.13	Corporate mechanical	Corporate First-time
1567	1387	Household	2019-12-30	No	FBT	Low-volume	145.099	Household semi-mechanical	Household Low-volume First-time
1568	1388	Household	2019-12-30	No	FBT	Low-volume	145.099	Household semi-mechanical	Household Low-volume First-time
1569	1389	Household	2019-12-31	No	FBT	Low-volume	290.198	Household semi-mechanical	Household Low-volume First-time
1570	1390	Household	2019-12-31	No	ET1	High-volume	207.284	Household mechanical	Household High-volume First-time
1571	1391	Corporate	2020-01-01	No	ET2	High-volume	216.141	Corporate mechanical	Corporate First-time
1572	1392	Household	2020-01-02	No	ET1	High-volume	75.6492	Household mechanical	Household High-volume First-time
1573	1393	Household	2020-01-02	No	ET1	High-volume	151.298	Household mechanical	Household High-volume First-time
1574	1394	Household	2020-01-02	No	ET1	High-volume	216.141	Household mechanical	Household High-volume First-time
1575	1395	Household	2020-01-02	No	FBT	Low-volume	151.298	Household semi-mechanical	Household Low-volume First-time
1576	1396	Household	2020-01-02	No	FBT	Low-volume	151.298	Household semi-mechanical	Household Low-volume First-time
1577	386	Household	2020-01-03	Yes	ET1	High-volume	172.912	Household mechanical	Household High-volume Repeat
1578	1397	Household	2020-01-03	No	ET1	High-volume	151.298	Household mechanical	Household High-volume First-time
1579	1398	Household	2020-01-03	No	FBT	Low-volume	151.298	Household semi-mechanical	Household Low-volume First-time
1580	53	Household	2020-01-03	Yes	FBT	Low-volume	151.298	Household semi-mechanical	Household Low-volume Repeat
1581	1399	Corporate	2020-01-04	No	ET2	High-volume	216.141	Corporate mechanical	Corporate First-time
1582	1400	Corporate	2020-01-04	No	ET1	High-volume	216.141	Corporate mechanical	Corporate First-time
1583	1401	Household	2020-01-04	No	FBT	Low-volume	151.298	Household semi-mechanical	Household Low-volume First-time
1584	206	Household	2020-01-04	Yes	FBT	Low-volume	172.912	Household semi-mechanical	Household Low-volume Repeat
1585	1402	Corporate	2020-01-05	No	ET1	High-volume	172.912	Corporate mechanical	Corporate First-time
1586	1403	Household	2020-01-05	No	ET2	High-volume	216.141	Household mechanical	Household High-volume First-time
1587	1404	Household	2020-01-06	No	FBT	Low-volume	151.298	Household semi-mechanical	Household Low-volume First-time
1588	950	Household	2020-01-06	Yes	FBT	Low-volume	151.298	Household semi-mechanical	Household Low-volume Repeat
1589	1405	Corporate	2020-01-06	No	ET2	High-volume	778.106	Corporate mechanical	Corporate First-time
1590	1406	Household	2020-01-07	No	ET1	High-volume	216.141	Household mechanical	Household High-volume First-time
1591	1407	Household	2020-01-07	No	FBT	Low-volume	151.298	Household semi-mechanical	Household Low-volume First-time
1592	1408	Household	2020-01-07	No	FBT	Low-volume	151.298	Household semi-mechanical	Household Low-volume First-time
1593	1304	Corporate	2020-01-09	Yes	ET2	High-volume	194.527	Corporate mechanical	Corporate Repeat
1594	873	Corporate	2020-01-09	Yes	ET2	High-volume	194.527	Corporate mechanical	Corporate Repeat
1595	1409	Household	2020-01-09	No	FBT	Low-volume	151.298	Household semi-mechanical	Household Low-volume First-time
1596	1410	Household	2020-01-09	No	FBT	Low-volume	151.298	Household semi-mechanical	Household Low-volume First-time
1597	507	Household	2020-01-09	Yes	ET1	High-volume	172.912	Household mechanical	Household High-volume Repeat
1598	1411	Household	2020-01-09	No	ET1	High-volume	216.141	Household semi-mechanical	Household High-volume First-time
1599	1412	Corporate	2020-01-09	No	ET2	High-volume	259.369	Corporate mechanical	Corporate First-time
1600	1413	Household	2020-01-10	No	FBT	Low-volume	151.298	Household semi-mechanical	Household Low-volume First-time
1601	1414	Household	2020-01-10	No	FBT	Low-volume	151.298	Household semi-mechanical	Household Low-volume First-time
1602	1415	Corporate	2020-01-11	No	ET1	High-volume	216.141	Corporate mechanical	Corporate First-time
1603	161	Household	2020-01-11	Yes	ET1	High-volume	172.912	Household mechanical	Household High-volume Repeat
1604	240	Household	2020-01-11	Yes	FBT	Low-volume	172.912	Household semi-mechanical	Household Low-volume Repeat
1605	1416	Household	2020-01-13	No	FBT	Low-volume	151.298	Household semi-mechanical	Household Low-volume First-time
1606	1417	Household	2020-01-13	No	FBT	Low-volume	151.298	Household semi-mechanical	Household Low-volume First-time
1607	1418	Corporate	2020-01-13	No	ET2	High-volume	216.141	Corporate mechanical	Corporate First-time
1608	1419	Household	2020-01-14	No	FBT	Low-volume	170.751	Household semi-mechanical	Household Low-volume First-time
1609	1420	Household	2020-01-14	No	FBT	Low-volume	172.912	Household semi-mechanical	Household Low-volume First-time
1610	1421	Household	2020-01-14	No	ET1	High-volume	216.141	Household mechanical	Household High-volume First-time
1611	1422	Corporate	2020-01-14	No	ET2	High-volume	648.422	Corporate mechanical	Corporate First-time
1612	1423	Household	2020-01-15	No	FBT	Low-volume	172.912	Household semi-mechanical	Household Low-volume First-time
1613	1424	Household	2020-01-15	No	FBT	Low-volume	151.298	Household semi-mechanical	Household Low-volume First-time
1614	1425	Household	2020-01-16	No	FBT	Low-volume	151.298	Household semi-mechanical	Household Low-volume First-time
1615	1426	Household	2020-01-16	No	FBT	Low-volume	151.298	Household semi-mechanical	Household Low-volume First-time
1616	1427	Household	2020-01-17	No	FBT	Low-volume	216.141	Household semi-mechanical	Household Low-volume First-time
1617	1428	Household	2020-01-17	No	FBT	Low-volume	172.912	Household semi-mechanical	Household Low-volume First-time
1618	1429	Corporate	2020-01-17	No	ET2	High-volume	172.912	Corporate mechanical	Corporate First-time
1619	1430	Household	2020-01-18	No	ET1	High-volume	194.527	Household mechanical	Household High-volume First-time
1620	1431	Household	2020-01-18	No	ET1	High-volume	216.141	Household mechanical	Household High-volume First-time
1621	1432	Household	2020-01-20	No	FBT	Low-volume	324.211	Household semi-mechanical	Household Low-volume First-time
1622	1433	Corporate	2020-01-20	No	ET2	High-volume	324.211	Corporate mechanical	Corporate First-time
1623	1434	Corporate	2020-01-20	No	ET1	High-volume	216.141	Corporate mechanical	Corporate First-time
1624	1435	Corporate	2020-01-21	No	ET1	High-volume	194.527	Corporate mechanical	Corporate First-time
1625	1132	Household	2020-01-21	Yes	FBT	Low-volume	172.912	Household semi-mechanical	Household Low-volume Repeat
1626	1436	Household	2020-01-21	No	FBT	Low-volume	172.912	Household semi-mechanical	Household Low-volume First-time
1627	1437	Household	2020-01-22	No	ET1	High-volume	185.881	Household mechanical	Household High-volume First-time
1628	1256	Household	2020-01-22	Yes	ET2	High-volume	216.141	Household mechanical	Household High-volume Repeat
1629	1438	Household	2020-01-22	No	FBT	Low-volume	172.912	Household semi-mechanical	Household Low-volume First-time
1630	1439	Household	2020-01-22	No	FBT	Low-volume	172.912	Household semi-mechanical	Household Low-volume First-time
1631	1440	Household	2020-01-23	No	FBT	Low-volume	324.211	Household semi-mechanical	Household Low-volume First-time
1632	1441	Corporate	2020-01-23	No	ET2	High-volume	259.369	Corporate mechanical	Corporate First-time
1633	1442	Household	2020-01-24	No	FBT	Low-volume	172.912	Household semi-mechanical	Household Low-volume First-time
1634	1443	Household	2020-01-24	No	ET1	High-volume	172.912	Household mechanical	Household High-volume First-time
1635	1444	Corporate	2020-01-24	No	ET2	High-volume	778.106	Corporate mechanical	Corporate First-time
1636	1445	Household	2020-01-27	No	ET1	High-volume	237.755	Household mechanical	Household High-volume First-time
1637	1446	Corporate	2020-01-27	No	ET1	High-volume	194.527	Corporate mechanical	Corporate First-time
1638	1447	Household	2020-01-27	No	FBT	Low-volume	324.211	Household semi-mechanical	Household Low-volume First-time
1639	1448	Household	2020-01-28	No	FBT	Low-volume	162.105	Household semi-mechanical	Household Low-volume First-time
1640	6	Household	2020-01-29	Yes	FBT	Low-volume	497.123	Household semi-mechanical	Household Low-volume Repeat
1641	1449	Corporate	2020-01-29	No	ET2	High-volume	216.141	Corporate mechanical	Corporate First-time
1642	1450	Household	2020-01-30	No	FBT	Low-volume	172.912	Household semi-mechanical	Household Low-volume First-time
1643	1451	Household	2020-01-30	No	FBT	Low-volume	172.912	Household semi-mechanical	Household Low-volume First-time
1644	1452	Household	2020-01-30	No	ET1	High-volume	216.141	Household mechanical	Household High-volume First-time
1645	1453	Household	2020-01-31	No	FBT	Low-volume	345.825	Household semi-mechanical	Household Low-volume First-time
1646	1454	Corporate	2020-01-31	No	ET2	High-volume	561.965	Corporate mechanical	Corporate First-time
1647	1455	Household	2020-01-31	No	ET1	High-volume	216.141	Household mechanical	Household High-volume First-time
1648	1456	Household	2020-01-31	No	ET1	High-volume	192.365	Household mechanical	Household High-volume First-time
1649	1457	Household	2020-01-31	No	ET1	High-volume	216.141	Household mechanical	Household High-volume First-time
1650	1458	Household	2020-02-03	No	FBT	Low-volume	172.912	Household semi-mechanical	Household Low-volume First-time
1651	1459	Household	2020-02-03	No	FBT	Low-volume	172.912	Household semi-mechanical	Household Low-volume First-time
1652	1460	Household	2020-02-03	No	ET1	High-volume	86.4562	Household mechanical	Household High-volume First-time
1653	1461	Household	2020-02-03	No	ET1	High-volume	194.527	Household mechanical	Household High-volume First-time
1654	1462	Household	2020-02-04	No	ET1	High-volume	216.141	Household mechanical	Household High-volume First-time
1655	1463	Household	2020-02-04	No	ET2	High-volume	216.141	Household mechanical	Household High-volume First-time
1656	1464	Household	2020-02-04	No	ET1	High-volume	172.912	Household mechanical	Household High-volume First-time
1657	1465	Household	2020-02-04	No	FBT	Low-volume	172.912	Household semi-mechanical	Household Low-volume First-time
1658	1466	Household	2020-02-04	No	FBT	Low-volume	172.912	Household semi-mechanical	Household Low-volume First-time
1659	1467	Household	2020-02-05	No	ET1	High-volume	216.141	Household mechanical	Household High-volume First-time
1660	1468	Household	2020-02-05	No	ET1	High-volume	172.912	Household mechanical	Household High-volume First-time
1661	1469	Household	2020-02-05	No	FBT	Low-volume	172.912	Household semi-mechanical	Household Low-volume First-time
1662	1470	Household	2020-02-06	No	ET2	High-volume	216.141	Household mechanical	Household High-volume First-time
1663	1471	Household	2020-02-06	No	FBT	Low-volume	151.298	Household semi-mechanical	Household Low-volume First-time
1664	1472	Household	2020-02-06	No	FBT	Low-volume	172.912	Household semi-mechanical	Household Low-volume First-time
1665	1473	Corporate	2020-02-07	No	ET1	High-volume	259.369	Corporate mechanical	Corporate First-time
1666	1474	Household	2020-02-07	No	ET1	High-volume	216.141	Household mechanical	Household High-volume First-time
1667	1475	Household	2020-02-07	No	ET2	High-volume	259.369	Household mechanical	Household High-volume First-time
1668	1476	Household	2020-02-07	No	FBT	Low-volume	151.298	Household semi-mechanical	Household Low-volume First-time
1669	1477	Household	2020-02-07	No	FBT	Low-volume	172.912	Household semi-mechanical	Household Low-volume First-time
1670	1478	Corporate	2020-02-07	No	ET2	High-volume	194.527	Corporate mechanical	Corporate First-time
1671	1479	Household	2020-02-08	No	ET1	High-volume	229.109	Household mechanical	Household High-volume First-time
1672	1480	Household	2020-02-08	No	ET1	High-volume	216.141	Household mechanical	Household High-volume First-time
1673	1481	Corporate	2020-02-08	No	ET2	High-volume	194.527	Corporate mechanical	Corporate First-time
1674	1482	Household	2020-02-10	No	FBT	Low-volume	172.912	Household semi-mechanical	Household Low-volume First-time
1675	1483	Household	2020-02-10	No	FBT	Low-volume	172.912	Household semi-mechanical	Household Low-volume First-time
1676	1484	Household	2020-02-10	No	ET1	High-volume	216.141	Household mechanical	Household High-volume First-time
1677	1485	Corporate	2020-02-11	No	ET1	High-volume	216.141	Corporate mechanical	Corporate First-time
1678	1348	Corporate	2020-02-11	Yes	ET1	High-volume	216.141	Corporate mechanical	Corporate Repeat
1679	1486	Corporate	2020-02-11	No	ET2	High-volume	324.211	Corporate mechanical	Corporate First-time
1680	1377	Household	2020-02-12	Yes	ET2	High-volume	216.141	Household mechanical	Household High-volume Repeat
1681	1487	Household	2020-02-12	No	FBT	Low-volume	224.786	Household semi-mechanical	Household Low-volume First-time
1682	1488	Household	2020-02-12	No	FBT	Low-volume	151.298	Household semi-mechanical	Household Low-volume First-time
1683	1489	Household	2020-02-12	No	ET1	High-volume	216.141	Household mechanical	Household High-volume First-time
1684	1490	Household	2020-02-13	No	ET2	High-volume	216.141	Household mechanical	Household High-volume First-time
1685	414	Household	2020-02-13	Yes	FBT	Low-volume	172.912	Household semi-mechanical	Household Low-volume Repeat
1686	1491	Household	2020-02-14	No	FBT	Low-volume	185.881	Household semi-mechanical	Household Low-volume First-time
1687	1492	Household	2020-02-14	No	FBT	Low-volume	172.912	Household semi-mechanical	Household Low-volume First-time
1688	1493	Household	2020-02-15	No	FBT	Low-volume	192.365	Household semi-mechanical	Household Low-volume First-time
1689	901	Household	2020-02-15	Yes	FBT	Low-volume	172.912	Household semi-mechanical	Household Low-volume Repeat
1690	1494	Corporate	2020-02-15	No	ET1	High-volume	255.046	Corporate mechanical	Corporate First-time
1691	1495	Corporate	2020-02-16	No	ET2	High-volume	216.141	Corporate mechanical	Corporate First-time
1692	1496	Household	2020-02-17	No	ET2	High-volume	194.527	Household mechanical	Household High-volume First-time
1693	1497	Household	2020-02-17	No	FBT	Low-volume	172.912	Household semi-mechanical	Household Low-volume First-time
1694	1498	Household	2020-02-17	No	FBT	Low-volume	172.912	Household semi-mechanical	Household Low-volume First-time
1695	1499	Household	2020-02-18	No	FBT	Low-volume	172.912	Household semi-mechanical	Household Low-volume First-time
1696	1500	Household	2020-02-18	No	FBT	Low-volume	198.849	Household semi-mechanical	Household Low-volume First-time
1697	1501	Household	2020-02-19	No	ET1	High-volume	172.912	Household mechanical	Household High-volume First-time
1698	1502	Household	2020-02-20	No	FBT	Low-volume	172.912	Household semi-mechanical	Household Low-volume First-time
1699	1503	Household	2020-02-20	No	FBT	Low-volume	172.912	Household semi-mechanical	Household Low-volume First-time
1700	1504	Corporate	2020-02-20	No	ET2	High-volume	583.58	Corporate mechanical	Corporate First-time
1701	1505	Corporate	2020-02-21	No	ET2	High-volume	432.281	Corporate mechanical	Corporate First-time
1702	1506	Household	2020-02-21	No	FBT	Low-volume	172.912	Household semi-mechanical	Household Low-volume First-time
1703	1507	Household	2020-02-21	No	FBT	Low-volume	172.912	Household semi-mechanical	Household Low-volume First-time
1704	1508	Household	2020-02-22	No	FBT	Low-volume	172.912	Household semi-mechanical	Household Low-volume First-time
1705	1509	Household	2020-02-22	No	ET1	High-volume	194.527	Household mechanical	Household High-volume First-time
1706	1510	Household	2020-02-22	No	ET1	High-volume	216.141	Household mechanical	Household High-volume First-time
1707	1511	Household	2020-02-22	No	FBT	Low-volume	172.912	Household semi-mechanical	Household Low-volume First-time
1708	1512	Household	2020-02-23	No	ET1	High-volume	172.912	Household mechanical	Household High-volume First-time
1709	1513	Household	2020-02-24	No	ET1	High-volume	216.141	Household mechanical	Household High-volume First-time
1710	1514	Household	2020-02-24	No	FBT	Low-volume	172.912	Household semi-mechanical	Household Low-volume First-time
1711	1515	Household	2020-02-24	No	FBT	Low-volume	185.881	Household semi-mechanical	Household Low-volume First-time
1712	1516	Household	2020-02-25	No	FBT	Low-volume	172.912	Household semi-mechanical	Household Low-volume First-time
1713	1517	Household	2020-02-25	No	FBT	Low-volume	172.912	Household semi-mechanical	Household Low-volume First-time
1714	1518	Household	2020-02-25	No	ET1	High-volume	259.369	Household mechanical	Household High-volume First-time
1715	1519	Household	2020-02-26	No	FBT	Low-volume	172.912	Household semi-mechanical	Household Low-volume First-time
1716	1520	Household	2020-02-26	No	FBT	Low-volume	324.211	Household semi-mechanical	Household Low-volume First-time
1717	1521	Household	2020-02-26	No	ET1	High-volume	172.912	Household mechanical	Household High-volume First-time
1718	1522	Corporate	2020-02-27	No	ET2	High-volume	4647.02	Corporate mechanical	Corporate First-time
1719	1523	Corporate	2020-02-27	No	Unknown	High-volume	540.351	Corporate mechanical	Corporate First-time
1720	1524	Household	2020-02-27	No	FBT	Low-volume	205.334	Household semi-mechanical	Household Low-volume First-time
1721	1525	Household	2020-02-27	No	FBT	Low-volume	172.912	Household semi-mechanical	Household Low-volume First-time
1722	1526	Household	2020-02-28	No	ET1	High-volume	216.141	Household mechanical	Household High-volume First-time
1723	1527	Corporate	2020-02-28	No	FBT	Low-volume	172.912	Corporate semi-mechanical	Corporate First-time
1724	1528	Household	2020-02-28	No	FBT	Low-volume	185.881	Household semi-mechanical	Household Low-volume First-time
1725	1529	Corporate	2020-02-29	No	ET1	High-volume	216.141	Corporate mechanical	Corporate First-time
1726	1530	Household	2020-03-02	No	ET1	High-volume	274.499	Household mechanical	Household High-volume First-time
1727	1531	Corporate	2020-03-02	No	ET2	High-volume	3566.32	Corporate mechanical	Corporate First-time
1728	1532	Household	2020-03-02	No	FBT	Low-volume	172.912	Household semi-mechanical	Household Low-volume First-time
1729	1533	Household	2020-03-02	No	FBT	Low-volume	172.912	Household semi-mechanical	Household Low-volume First-time
1730	1534	Household	2020-03-03	No	FBT	Low-volume	172.912	Household semi-mechanical	Household Low-volume First-time
1731	1530	Household	2020-03-03	Yes	ET1	High-volume	216.141	Household mechanical	Household High-volume Repeat
1732	1535	Household	2020-03-03	No	FBT	Low-volume	172.912	Household semi-mechanical	Household Low-volume First-time
1733	1536	Household	2020-03-04	No	FBT	Low-volume	172.912	Household semi-mechanical	Household Low-volume First-time
1734	1537	Household	2020-03-04	No	FBT	Low-volume	172.912	Household semi-mechanical	Household Low-volume First-time
1735	1538	Household	2020-03-04	No	ET1	High-volume	194.527	Household mechanical	Household High-volume First-time
1736	1539	Household	2020-03-04	No	ET1	High-volume	216.141	Household mechanical	Household High-volume First-time
1737	1540	Household	2020-03-05	No	FBT	Low-volume	172.912	Household semi-mechanical	Household Low-volume First-time
1738	1541	Household	2020-03-05	No	FBT	Low-volume	172.912	Household semi-mechanical	Household Low-volume First-time
1739	1542	Household	2020-03-05	No	ET1	High-volume	172.912	Household mechanical	Household High-volume First-time
1740	1543	Household	2020-03-06	No	FBT	Low-volume	172.912	Household semi-mechanical	Household Low-volume First-time
1741	1544	Household	2020-03-06	No	FBT	Low-volume	172.912	Household semi-mechanical	Household Low-volume First-time
1742	1545	Household	2020-03-06	No	ET1	High-volume	194.527	Household mechanical	Household High-volume First-time
1743	1546	Household	2020-03-06	No	ET1	High-volume	216.141	Household mechanical	Household High-volume First-time
1744	1529	Corporate	2020-03-07	Yes	ET1	High-volume	216.141	Corporate mechanical	Corporate Repeat
1745	1547	Corporate	2020-03-07	No	ET2	High-volume	216.141	Corporate mechanical	Corporate First-time
1746	1548	Corporate	2020-03-06	No	ET2	High-volume	864.562	Corporate mechanical	Corporate First-time
1747	1549	Corporate	2020-03-07	No	ET2	High-volume	382.569	Corporate mechanical	Corporate First-time
1748	1550	Household	2020-03-07	No	ET1	High-volume	194.527	Household mechanical	Household High-volume First-time
1749	1529	Corporate	2020-03-08	Yes	ET2	High-volume	432.281	Corporate mechanical	Corporate Repeat
1750	1551	Household	2020-03-09	No	FBT	Low-volume	324.211	Household semi-mechanical	Household Low-volume First-time
1751	1552	Corporate	2020-03-09	No	ET2	High-volume	216.141	Corporate mechanical	Corporate First-time
1752	1553	Corporate	2020-03-09	No	Unknown	High-volume	648.422	Corporate mechanical	Corporate First-time
1753	1554	Corporate	2020-03-09	No	ET1	High-volume	216.141	Corporate mechanical	Corporate First-time
1754	1555	Household	2020-03-10	No	ET1	High-volume	172.912	Household mechanical	Household High-volume First-time
1755	1556	Household	2020-03-10	No	FBT	Low-volume	172.912	Household semi-mechanical	Household Low-volume First-time
1756	1557	Household	2020-03-10	No	ET1	High-volume	172.912	Household mechanical	Household High-volume First-time
1757	1558	Household	2020-03-10	No	FBT	Low-volume	172.912	Household semi-mechanical	Household Low-volume First-time
1758	1559	Household	2020-03-11	No	ET1	High-volume	248.562	Household mechanical	Household High-volume First-time
1759	1560	Household	2020-03-11	No	FBT	Low-volume	248.562	Household semi-mechanical	Household Low-volume First-time
1760	1561	Household	2020-03-11	No	FBT	Low-volume	172.912	Household semi-mechanical	Household Low-volume First-time
1761	1562	Corporate	2020-03-12	No	ET2	High-volume	432.281	Corporate mechanical	Corporate First-time
1762	1563	Corporate	2020-03-12	No	ET2	High-volume	756.492	Corporate mechanical	Corporate First-time
1763	1544	Household	2020-03-12	Yes	FBT	Low-volume	324.211	Household semi-mechanical	Household Low-volume Repeat
1764	1564	Household	2020-03-13	No	FBT	Low-volume	194.527	Household semi-mechanical	Household Low-volume First-time
1765	1565	Household	2020-03-13	No	FBT	Low-volume	172.912	Household semi-mechanical	Household Low-volume First-time
1766	1566	Corporate	2020-03-13	No	ET2	High-volume	756.492	Corporate mechanical	Corporate First-time
1767	1567	Household	2020-03-14	No	ET1	High-volume	172.912	Household mechanical	Household High-volume First-time
1768	1568	Household	2020-03-14	No	ET1	High-volume	172.912	Household mechanical	Household High-volume First-time
1769	1569	Household	2020-03-14	No	FBT	Low-volume	172.912	Household semi-mechanical	Household Low-volume First-time
1770	1570	Household	2020-03-14	No	FBT	Low-volume	172.912	Household semi-mechanical	Household Low-volume First-time
1771	1571	Household	2020-03-14	No	ET2	High-volume	324.211	Household mechanical	Household High-volume First-time
1772	1572	Corporate	2020-03-14	No	ET2	High-volume	194.527	Corporate mechanical	Corporate First-time
1773	1573	Household	2020-03-14	No	ET2	High-volume	216.141	Household mechanical	Household High-volume First-time
1774	1378	Corporate	2020-03-16	Yes	ET1	High-volume	216.141	Corporate mechanical	Corporate Repeat
1775	1574	Corporate	2020-03-16	No	ET2	High-volume	259.369	Corporate mechanical	Corporate First-time
1776	1575	Household	2020-03-16	No	FBT	Low-volume	324.211	Household semi-mechanical	Household Low-volume First-time
1777	1576	Household	2020-03-16	No	FBT	Low-volume	172.912	Household semi-mechanical	Household Low-volume First-time
1778	1577	Corporate	2020-03-17	No	ET2	High-volume	216.141	Corporate mechanical	Corporate First-time
1779	1578	Household	2020-03-17	No	ET2	High-volume	237.755	Household mechanical	Household High-volume First-time
1780	1579	Household	2020-03-17	No	ET1	High-volume	194.527	Household mechanical	Household High-volume First-time
1781	1580	Household	2020-03-17	No	FBT	Low-volume	194.527	Household semi-mechanical	Household Low-volume First-time
1782	1581	Household	2020-03-17	No	FBT	Low-volume	172.912	Household semi-mechanical	Household Low-volume First-time
1783	1582	Household	2020-03-18	No	ET1	High-volume	216.141	Household mechanical	Household High-volume First-time
1784	1583	Household	2020-03-18	No	ET2	High-volume	259.369	Household mechanical	Household High-volume First-time
1785	1584	Household	2020-03-18	No	FBT	Low-volume	172.912	Household semi-mechanical	Household Low-volume First-time
1786	1585	Household	2020-03-18	No	FBT	Low-volume	192.365	Household semi-mechanical	Household Low-volume First-time
1787	1231	Household	2020-03-19	Yes	ET2	High-volume	194.527	Household mechanical	Household High-volume Repeat
1788	1586	Household	2020-03-19	No	FBT	Low-volume	172.912	Household semi-mechanical	Household Low-volume First-time
1789	1587	Household	2020-03-19	No	FBT	Low-volume	172.912	Household semi-mechanical	Household Low-volume First-time
1790	1474	Household	2020-03-20	Yes	ET2	High-volume	324.211	Household mechanical	Household High-volume Repeat
1791	1588	Household	2020-03-20	No	ET1	High-volume	172.912	Household mechanical	Household High-volume First-time
1792	1589	Household	2020-03-20	No	FBT	Low-volume	172.912	Household semi-mechanical	Household Low-volume First-time
1793	1590	Household	2020-03-20	No	Unknown	Low-volume	172.912	Household mechanical	Household Low-volume First-time
1794	1504	Corporate	2020-03-20	Yes	ET2	High-volume	194.527	Corporate mechanical	Corporate Repeat
1795	1504	Corporate	2020-03-21	Yes	ET2	High-volume	389.053	Corporate mechanical	Corporate Repeat
1796	1546	Corporate	2020-03-22	Yes	ET2	High-volume	216.141	Corporate mechanical	Corporate Repeat
1797	1591	Household	2020-04-04	FALSE	ET1	High-volume	194.527	Household mechanical	Household High-volume First-time
1798	412	Household	2020-04-05	Yes	ET1	High-volume	172.912	Household mechanical	Household High-volume Repeat
1799	1592	Household	2020-04-06	No	ET1	High-volume	172.912	Household mechanical	Household High-volume First-time
1800	1593	Household	2020-04-06	No	ET1	High-volume	172.912	Household mechanical	Household High-volume First-time
1801	1594	Household	2020-04-08	No	ET1	High-volume	172.912	Household mechanical	Household High-volume First-time
1802	1595	Household	2020-04-12	No	ET2	High-volume	194.527	Household mechanical	Household High-volume First-time
1803	1596	Household	2020-04-13	No	ET1	High-volume	172.912	Household mechanical	Household High-volume First-time
1804	1597	Household	2020-04-13	No	ET1	High-volume	172.912	Household mechanical	Household High-volume First-time
1805	1598	Household	2020-04-14	No	ET1	High-volume	172.912	Household mechanical	Household High-volume First-time
1806	1599	Corporate	2020-04-14	No	ET2	High-volume	4647.02	Corporate mechanical	Corporate First-time
1807	1600	Household	2020-04-15	No	ET1	High-volume	172.912	Household mechanical	Household High-volume First-time
1808	1601	Household	2020-04-15	No	ET1	High-volume	194.527	Household mechanical	Household High-volume First-time
1809	1602	Household	2020-04-19	No	ET1	High-volume	172.912	Household mechanical	Household High-volume First-time
1810	1603	Household	2020-04-19	No	ET2	High-volume	216.141	Household mechanical	Household High-volume First-time
1811	1604	Household	2020-04-20	No	ET2	High-volume	216.141	Household mechanical	Household High-volume First-time
1812	1605	Corporate	2020-04-20	No	ET2	High-volume	270.176	Corporate mechanical	Corporate First-time
1813	1606	Household	2020-04-20	No	ET1	High-volume	216.141	Household mechanical	Household High-volume First-time
1814	1607	Household	2020-04-20	No	ET1	High-volume	172.912	Household mechanical	Household High-volume First-time
1815	1608	Corporate	2020-04-21	No	ET2	High-volume	432.281	Corporate mechanical	Corporate First-time
1816	1609	Household	2020-04-22	No	ET2	High-volume	194.527	Household mechanical	Household High-volume First-time
1817	1504	Corporate	2020-04-22	Yes	ET2	High-volume	194.527	Corporate mechanical	Corporate Repeat
1818	1610	Household	2020-04-23	No	ET2	High-volume	194.527	Household mechanical	Household High-volume First-time
1819	1611	Household	2020-04-25	No	ET1	High-volume	172.912	Household mechanical	Household High-volume First-time
1820	1612	Corporate	2020-04-25	No	ET2	High-volume	194.527	Corporate mechanical	Corporate First-time
1821	1613	Household	2020-04-27	No	ET2	High-volume	216.141	Household mechanical	Household High-volume First-time
1822	1614	Household	2020-04-29	No	ET1	High-volume	172.912	Household mechanical	Household High-volume First-time
1823	1615	Corporate	2020-04-30	No	ET1	High-volume	324.211	Corporate mechanical	Corporate First-time
1824	1616	Household	2020-04-30	No	ET1	High-volume	172.912	Household mechanical	Household High-volume First-time
1825	1617	Household	2020-05-02	No	ET1	High-volume	172.912	Household mechanical	Household High-volume First-time
1826	1618	Household	2020-05-05	No	FBT	Low-volume	172.912	Household semi-mechanical	Household Low-volume First-time
1827	1619	Household	2020-05-05	No	FBT	Low-volume	172.912	Household semi-mechanical	Household Low-volume First-time
1828	1620	Household	2020-05-05	No	ET2	High-volume	216.141	Household mechanical	Household High-volume First-time
1829	1621	Household	2020-05-06	No	ET1	High-volume	194.527	Household mechanical	Household High-volume First-time
1830	1622	Household	2020-05-06	No	FBT	Low-volume	194.527	Household semi-mechanical	Household Low-volume First-time
1831	1623	Household	2020-05-06	No	FBT	Low-volume	172.912	Household semi-mechanical	Household Low-volume First-time
1832	1624	Corporate	2020-05-06	No	ET2	High-volume	389.053	Corporate mechanical	Corporate First-time
1833	1625	Household	2020-05-07	No	ET2	High-volume	172.912	Household mechanical	Household High-volume First-time
1834	1626	Household	2020-05-07	No	FBT	Low-volume	172.912	Household semi-mechanical	Household Low-volume First-time
1835	1005	Household	2020-05-07	Yes	FBT	Low-volume	172.912	Household semi-mechanical	Household Low-volume Repeat
1836	1627	Household	2020-05-08	No	ET2	High-volume	194.527	Household mechanical	Household High-volume First-time
1837	1628	Household	2020-05-08	No	ET1	High-volume	216.141	Household mechanical	Household High-volume First-time
1838	1629	Household	2020-05-08	No	ET2	High-volume	216.141	Household mechanical	Household High-volume First-time
1839	1630	Household	2020-05-08	No	ET2	High-volume	172.912	Household mechanical	Household High-volume First-time
1840	1631	Corporate	2020-05-08	No	ET2	High-volume	324.211	Corporate mechanical	Corporate First-time
1841	1632	Household	2020-05-08	No	FBT	Low-volume	172.912	Household semi-mechanical	Household Low-volume First-time
1842	1633	Household	2020-05-08	No	FBT	Low-volume	172.912	Household semi-mechanical	Household Low-volume First-time
1843	1634	Household	2020-05-09	No	ET2	High-volume	324.211	Household mechanical	Household High-volume First-time
1844	1612	Corporate	2020-05-10	Yes	ET2	High-volume	583.58	Corporate mechanical	Corporate Repeat
1845	1635	Household	2020-05-11	No	FBT	Low-volume	172.912	Household semi-mechanical	Household Low-volume First-time
1846	1636	Household	2020-05-11	No	ET1	High-volume	216.141	Household mechanical	Household High-volume First-time
1847	1612	Corporate	2020-05-11	Yes	ET2	High-volume	194.527	Corporate mechanical	Corporate Repeat
1848	1637	Household	2020-05-11	No	FBT	Low-volume	172.912	Household semi-mechanical	Household Low-volume First-time
1849	1638	Household	2020-05-12	No	ET2	High-volume	172.912	Household mechanical	Household High-volume First-time
1850	1639	Household	2020-05-12	No	FBT	Low-volume	172.912	Household semi-mechanical	Household Low-volume First-time
1851	1640	Household	2020-05-12	No	FBT	Low-volume	86.4562	Household semi-mechanical	Household Low-volume First-time
1852	1641	Household	2020-05-13	No	ET1	High-volume	194.527	Household mechanical	Household High-volume First-time
1853	1642	Corporate	2020-05-13	No	ET2	High-volume	389.053	Corporate mechanical	Corporate First-time
1854	1643	Household	2020-05-13	No	FBT	Low-volume	172.912	Household semi-mechanical	Household Low-volume First-time
1855	1644	Household	2020-05-13	No	FBT	Low-volume	185.881	Household semi-mechanical	Household Low-volume First-time
1856	1504	Corporate	2020-05-14	Yes	ET2	High-volume	194.527	Corporate mechanical	Corporate Repeat
1857	1523	Corporate	2020-05-14	Yes	ET2	High-volume	-	-	-
1858	1504	Corporate	2020-05-15	Yes	ET2	High-volume	583.58	Corporate mechanical	Corporate Repeat
1859	1645	Corporate	2020-05-15	No	ET2	High-volume	1080.7	Corporate mechanical	Corporate First-time
1860	1646	Household	2020-05-15	No	FBT	Low-volume	151.298	Household semi-mechanical	Household Low-volume First-time
1861	1647	Corporate	2020-05-15	No	ET1	High-volume	259.369	Corporate mechanical	Corporate First-time
1862	1648	Household	2020-05-15	No	FBT	Low-volume	172.912	Household semi-mechanical	Household Low-volume First-time
1863	1649	Household	2020-05-16	No	FBT	Low-volume	172.912	Household semi-mechanical	Household Low-volume First-time
1864	1650	Household	2020-05-16	No	FBT	Low-volume	172.912	Household semi-mechanical	Household Low-volume First-time
1865	1504	Corporate	2020-05-16	Yes	ET2	High-volume	194.527	Corporate mechanical	Corporate Repeat
1866	1481	Corporate	2020-05-17	Yes	ET2	High-volume	194.527	Corporate mechanical	Corporate Repeat
1867	1651	Household	2020-05-17	No	ET1	High-volume	324.211	Household mechanical	Household High-volume First-time
1868	1652	Corporate	2020-05-18	No	ET2	High-volume	194.527	Corporate mechanical	Corporate First-time
1869	1653	Household	2020-05-18	No	FBT	Low-volume	172.912	Household semi-mechanical	Household Low-volume First-time
1870	1654	Household	2020-05-18	No	FBT	Low-volume	172.912	Household semi-mechanical	Household Low-volume First-time
1871	1655	Household	2020-05-19	No	ET2	High-volume	216.141	Household mechanical	Household High-volume First-time
1872	1652	Corporate	2020-05-19	Yes	ET2	High-volume	389.053	Corporate mechanical	Corporate Repeat
1873	1656	Household	2020-05-19	No	FBT	Low-volume	172.912	Household semi-mechanical	Household Low-volume First-time
1874	1657	Household	2020-05-19	No	FBT	Low-volume	172.912	Household semi-mechanical	Household Low-volume First-time
1875	1658	Household	2020-05-20	No	FBT	Low-volume	345.825	Household semi-mechanical	Household Low-volume First-time
1876	1659	Household	2020-05-20	No	ET1	High-volume	194.527	Household mechanical	Household High-volume First-time
1877	1660	Household	2020-05-21	No	FBT	Low-volume	324.211	Household semi-mechanical	Household Low-volume First-time
1878	1661	Household	2020-05-22	No	ET1	High-volume	172.912	Household mechanical	Household High-volume First-time
1879	1662	Household	2020-05-22	No	FBT	Low-volume	172.912	Household semi-mechanical	Household Low-volume First-time
1880	1663	Household	2020-05-22	No	FBT	Low-volume	86.4562	Household semi-mechanical	Household Low-volume First-time
1881	1664	Household	2020-05-23	No	ET1	High-volume	194.527	Household mechanical	Household High-volume First-time
1882	1665	Household	2020-05-24	No	ET1	High-volume	194.527	Household mechanical	Household High-volume First-time
1883	1666	Household	2020-05-25	No	FBT	Low-volume	172.912	Household semi-mechanical	Household Low-volume First-time
1884	1667	Household	2020-05-25	No	FBT	Low-volume	172.912	Household semi-mechanical	Household Low-volume First-time
1885	1668	Household	2020-05-26	No	ET1	High-volume	216.141	Household mechanical	Household High-volume First-time
1886	1669	Household	2020-05-26	No	FBT	Low-volume	172.912	Household semi-mechanical	Household Low-volume First-time
1887	1670	Household	2020-05-26	No	FBT	Low-volume	172.912	Household semi-mechanical	Household Low-volume First-time
1888	1671	Household	2020-05-27	No	ET1	High-volume	216.141	Household mechanical	Household High-volume First-time
1889	1672	Household	2020-05-27	No	ET1	High-volume	194.527	Household mechanical	Household High-volume First-time
1890	1673	Household	2020-05-27	No	FBT	Low-volume	345.825	Household semi-mechanical	Household Low-volume First-time
1891	1674	Corporate	2020-05-28	No	ET2	High-volume	4647.02	Corporate mechanical	Corporate First-time
1892	1675	Household	2020-05-28	No	ET1	High-volume	216.141	Household mechanical	Household High-volume First-time
1893	1605	Corporate	2020-05-28	Yes	ET1	High-volume	216.141	Corporate mechanical	Corporate Repeat
1894	1676	Household	2020-05-28	No	FBT	Low-volume	324.211	Household semi-mechanical	Household Low-volume First-time
1895	1677	Household	2020-05-29	No	FBT	Low-volume	172.912	Household semi-mechanical	Household Low-volume First-time
1896	1678	Household	2020-05-29	No	FBT	Low-volume	172.912	Household semi-mechanical	Household Low-volume First-time
1897	1679	Corporate	2020-05-29	No	ET1	High-volume	259.369	Corporate mechanical	Corporate First-time
1898	1680	Corporate	2020-05-29	No	ET1	High-volume	216.141	Corporate mechanical	Corporate First-time
1899	1681	Household	2020-05-30	No	ET1	High-volume	216.141	Household mechanical	Household High-volume First-time
1900	1682	Household	2020-05-30	No	ET1	High-volume	216.141	Household mechanical	Household High-volume First-time
1901	1683	Household	2020-05-30	No	FBT	Low-volume	172.912	Household semi-mechanical	Household Low-volume First-time
1902	1684	Household	2020-05-30	No	FBT	Low-volume	172.912	Household semi-mechanical	Household Low-volume First-time
1903	1685	Household	2020-06-01	No	ET1	High-volume	216.141	Household mechanical	Household High-volume First-time
1904	1686	Corporate	2020-06-01	No	ET1	High-volume	259.369	Corporate mechanical	Corporate First-time
1905	1687	Household	2020-06-01	No	ET1	High-volume	216.141	Household mechanical	Household High-volume First-time
1906	1382	Household	2020-06-01	Yes	FBT	Low-volume	324.211	Household semi-mechanical	Household Low-volume Repeat
1907	1688	Corporate	2020-06-02	No	ET1	High-volume	194.527	Corporate mechanical	Corporate First-time
1908	1689	Household	2020-06-02	No	ET1	High-volume	216.141	Household mechanical	Household High-volume First-time
1909	1690	Household	2020-06-02	No	FBT	Low-volume	324.211	Household semi-mechanical	Household Low-volume First-time
1910	1691	Household	2020-06-03	No	ET1	High-volume	151.298	Household mechanical	Household High-volume First-time
1911	1531	Corporate	2020-06-03	Yes	ET2	High-volume	4322.81	Corporate mechanical	Corporate Repeat
1912	1692	Household	2020-06-03	No	FBT	Low-volume	151.298	Household semi-mechanical	Household Low-volume First-time
1913	1689	Household	2020-06-03	Yes	FBT	Low-volume	151.298	Household semi-mechanical	Household Low-volume Repeat
1914	1693	Household	2020-06-04	No	ET1	High-volume	255.046	Household mechanical	Household High-volume First-time
1915	1694	Household	2020-06-05	No	ET1	High-volume	151.298	Household mechanical	Household High-volume First-time
1916	1695	Household	2020-06-05	No	FBT	Low-volume	151.298	Household semi-mechanical	Household Low-volume First-time
1917	1696	Household	2020-06-05	No	FBT	Low-volume	151.298	Household semi-mechanical	Household Low-volume First-time
1918	1697	Household	2020-06-06	No	FBT	Low-volume	172.912	Household semi-mechanical	Household Low-volume First-time
1919	1698	Household	2020-06-06	No	FBT	Low-volume	151.298	Household semi-mechanical	Household Low-volume First-time
1920	1699	Household	2020-06-07	No	ET1	High-volume	151.298	Household mechanical	Household High-volume First-time
1921	1700	Household	2020-06-07	No	ET1	High-volume	194.527	Household mechanical	Household High-volume First-time
1922	1701	Household	2020-06-08	No	ET1	High-volume	194.527	Household mechanical	Household High-volume First-time
1923	1702	Household	2020-06-08	No	ET1	High-volume	170.751	Household mechanical	Household High-volume First-time
1924	1703	Household	2020-06-09	No	FBT	Low-volume	453.895	Household semi-mechanical	Household Low-volume First-time
1925	1704	Household	2020-06-09	No	ET1	High-volume	194.527	Household mechanical	Household High-volume First-time
1926	1705	Corporate	2020-06-09	No	ET1	High-volume	324.211	Corporate mechanical	Corporate First-time
1927	1548	Corporate	2020-06-10	Yes	ET2	High-volume	864.562	Corporate mechanical	Corporate Repeat
1928	1706	Household	2020-06-10	No	ET1	High-volume	151.298	Household mechanical	Household High-volume First-time
1929	1707	Household	2020-06-10	No	FBT	Low-volume	151.298	Household semi-mechanical	Household Low-volume First-time
1930	1708	Household	2020-06-10	No	FBT	Low-volume	151.298	Household semi-mechanical	Household Low-volume First-time
1931	1709	Corporate	2020-06-11	No	ET2	High-volume	194.527	Corporate mechanical	Corporate First-time
1932	1710	Household	2020-06-11	No	FBT	Low-volume	151.298	Household semi-mechanical	Household Low-volume First-time
1933	1711	Household	2020-06-11	No	FBT	Low-volume	151.298	Household semi-mechanical	Household Low-volume First-time
1934	1712	Corporate	2020-06-12	No	ET1	High-volume	432.281	Corporate mechanical	Corporate First-time
1935	1713	Household	2020-06-13	No	ET1	High-volume	194.527	Household mechanical	Household High-volume First-time
1936	1714	Household	2020-06-13	No	ET2	High-volume	194.527	Household mechanical	Household High-volume First-time
1937	1701	Household	2020-06-13	Yes	ET1	High-volume	151.298	Household mechanical	Household High-volume Repeat
1938	1715	Household	2020-06-13	No	FBT	Low-volume	302.597	Household semi-mechanical	Household Low-volume First-time
1939	1716	Corporate	2020-06-14	No	ET2	High-volume	216.141	Corporate mechanical	Corporate First-time
1940	1717	Corporate	2020-06-14	No	ET1	High-volume	194.527	Corporate mechanical	Corporate First-time
1941	1718	Household	2020-06-15	No	ET1	High-volume	151.298	Household mechanical	Household High-volume First-time
1942	1719	Household	2020-06-15	No	ET2	High-volume	216.141	Household mechanical	Household High-volume First-time
1943	1720	Household	2020-06-15	No	ET1	High-volume	151.298	Household mechanical	Household High-volume First-time
1944	1721	Household	2020-06-15	No	FBT	Low-volume	151.298	Household semi-mechanical	Household Low-volume First-time
1945	1722	Household	2020-06-15	No	FBT	Low-volume	151.298	Household semi-mechanical	Household Low-volume First-time
1946	1723	Corporate	2020-06-16	No	ET2	High-volume	2485.62	Corporate mechanical	Corporate First-time
1947	1724	Household	2020-06-16	No	ET1	High-volume	194.527	Household mechanical	Household High-volume First-time
1948	1725	Household	2020-06-16	No	ET1	High-volume	194.527	Household mechanical	Household High-volume First-time
1949	1726	Household	2020-06-17	No	ET1	High-volume	151.298	Household mechanical	Household High-volume First-time
1950	1727	Household	2020-06-17	No	FBT	Low-volume	151.298	Household semi-mechanical	Household Low-volume First-time
1951	1728	Household	2020-06-17	No	FBT	Low-volume	151.298	Household semi-mechanical	Household Low-volume First-time
1952	1729	Household	2020-06-18	No	ET1	High-volume	194.527	Household mechanical	Household High-volume First-time
1953	1730	Corporate	2020-06-18	No	ET1	High-volume	518.737	Corporate mechanical	Corporate First-time
1954	1731	Household	2020-06-18	No	FBT	Low-volume	164.267	Household semi-mechanical	Household Low-volume First-time
1955	1732	Household	2020-06-18	No	FBT	Low-volume	151.298	Household semi-mechanical	Household Low-volume First-time
1956	1733	Household	2020-06-19	No	ET1	High-volume	151.298	Household mechanical	Household High-volume First-time
1957	1734	Household	2020-06-19	No	ET1	High-volume	75.6492	Household mechanical	Household High-volume First-time
1958	1735	Corporate	2020-06-19	No	ET1	High-volume	194.527	Corporate mechanical	Corporate First-time
1959	1736	Household	2020-06-19	No	FBT	Low-volume	302.597	Household semi-mechanical	Household Low-volume First-time
1960	1737	Household	2020-06-20	No	FBT	Low-volume	151.298	Household semi-mechanical	Household Low-volume First-time
1961	1738	Household	2020-06-20	No	FBT	Low-volume	151.298	Household semi-mechanical	Household Low-volume First-time
1962	1523	Corporate	2020-06-20	Yes	ET2	High-volume	0	Corporate mechanical	Corporate Repeat
1963	1739	Household	2020-06-22	No	ET2	High-volume	216.141	Household mechanical	Household High-volume First-time
1964	1740	Household	2020-06-22	No	ET1	High-volume	151.298	Household mechanical	Household High-volume First-time
1965	1741	Household	2020-06-22	No	FBT	Low-volume	151.298	Household semi-mechanical	Household Low-volume First-time
1966	1742	Household	2020-06-22	No	FBT	Low-volume	151.298	Household semi-mechanical	Household Low-volume First-time
1967	1743	Household	2020-06-23	No	ET1	High-volume	194.527	Household mechanical	Household High-volume First-time
1968	1744	Household	2020-06-23	No	ET1	High-volume	151.298	Household mechanical	Household High-volume First-time
1969	1745	Household	2020-06-23	No	ET1	High-volume	151.298	Household mechanical	Household High-volume First-time
1970	1746	Household	2020-06-23	No	FBT	Low-volume	151.298	Household semi-mechanical	Household Low-volume First-time
1971	1747	Household	2020-06-25	No	FBT	Low-volume	157.783	Household semi-mechanical	Household Low-volume First-time
1972	1748	Household	2020-06-25	No	ET1	High-volume	108.07	Household mechanical	Household High-volume First-time
1973	1701	Household	2020-06-26	Yes	ET1	High-volume	0	Household semi-mechanical	Household High-volume Repeat
1974	1749	Household	2020-06-26	No	ET1	High-volume	151.298	Household mechanical	Household High-volume First-time
1975	1710	Household	2020-06-26	Yes	FBT	Low-volume	151.298	Household semi-mechanical	Household Low-volume Repeat
1976	1750	Household	2020-06-26	No	FBT	Low-volume	151.298	Household semi-mechanical	Household Low-volume First-time
1977	1751	Corporate	2020-06-27	No	ET2	High-volume	216.141	Corporate mechanical	Corporate First-time
1978	1752	Household	2020-06-27	No	ET1	High-volume	172.912	Household mechanical	Household High-volume First-time
1979	1753	Household	2020-06-27	No	ET1	High-volume	216.141	Household mechanical	Household High-volume First-time
1980	1754	Household	2020-06-27	No	ET1	High-volume	86.4562	Household mechanical	Household High-volume First-time
1981	1755	Household	2020-06-27	No	FBT	Low-volume	151.298	Household semi-mechanical	Household Low-volume First-time
1982	1756	Household	2020-06-27	No	FBT	Low-volume	151.298	Household semi-mechanical	Household Low-volume First-time
1983	1757	Household	2020-06-28	No	ET1	High-volume	216.141	Household mechanical	Household High-volume First-time
1984	1758	Household	2020-06-28	No	ET1	High-volume	216.141	Household mechanical	Household High-volume First-time
1985	1759	Household	2020-06-28	No	FBT	Low-volume	151.298	Household semi-mechanical	Household Low-volume First-time
1986	1760	Household	2020-06-28	No	FBT	Low-volume	151.298	Household semi-mechanical	Household Low-volume First-time
1987	1521	Household	2020-06-29	Yes	ET1	High-volume	129.684	Household mechanical	Household High-volume Repeat
1988	1761	Household	2020-06-29	No	ET1	High-volume	151.298	Household mechanical	Household High-volume First-time
1989	1762	Household	2020-06-29	No	FBT	Low-volume	302.597	Household semi-mechanical	Household Low-volume First-time
1990	1763	Household	2020-06-30	No	ET1	High-volume	151.298	Household mechanical	Household High-volume First-time
1991	1568	Household	2020-06-30	Yes	ET2	High-volume	172.912	Household mechanical	Household High-volume Repeat
1992	1764	Household	2020-06-30	No	ET2	High-volume	129.684	Household mechanical	Household High-volume First-time
1993	1765	Household	2020-06-30	No	ET2	High-volume	216.141	Household mechanical	Household High-volume First-time
1994	1766	Household	2020-06-30	No	FBT	Low-volume	151.298	Household semi-mechanical	Household Low-volume First-time
1995	1767	Household	2020-06-30	No	FBT	Low-volume	151.298	Household semi-mechanical	Household Low-volume First-time
1996	1768	Household	2020-06-30	No	ET1	High-volume	151.298	Household mechanical	Household High-volume First-time
1997	1769	Household	2020-07-01	No	ET1	High-volume	146.976	Household mechanical	Household High-volume First-time
1998	1770	Household	2020-07-01	No	ET2	High-volume	216.141	Household mechanical	Household High-volume First-time
1999	1771	Household	2020-07-01	No	ET2	High-volume	172.912	Household mechanical	Household High-volume First-time
[truncated: 3,367 more rows]

## Sheet: S2d
Empty ID	Emptying	Customer's type	Barrels	Truck Used	Method	Type	Revenue (Int$)
00000127	2019-06-03	Household	Y	FBT	Semi-mechanical	Low-volume	165.827
00000128			N	ET1	Mechanical	High-volume	-
00000129	2019-06-03	Household	Y	FBT	Semi-mechanical	Low-volume	165.827
00000130	2019-06-05		N	ET1	Mechanical	High-volume	207.284
00000131	2019-06-06		N	ET1	Mechanical	High-volume	165.827
00000132	2019-06-06		N	ET1	Mechanical	High-volume	207.284
00000133	2019-06-06	Household	Y	FBT	Semi-mechanical	Low-volume	165.827
00000134	2019-06-16	Household	Y	FBT	Semi-mechanical	Low-volume	165.827
00000135			N	ET1	Mechanical	High-volume	-
00000136			N	ET1	Mechanical	High-volume	-
00000140			N	ET1	Mechanical	High-volume	-
00000141			N	ET1	Mechanical	High-volume	-
00000142	2019-06-11	Household	Y	FBT	Semi-mechanical	Low-volume	172.046
00000143	2019-06-17	Household	Y	FBT	Semi-mechanical	Low-volume	186.556
00000144			N	ET1	Mechanical	High-volume	-
00000145	2019-06-11	Household	Y	FBT	Semi-mechanical	Low-volume	165.827
00000146	2019-06-17		N	ET1	Mechanical	High-volume	186.556
00000147	2019-06-19		N	ET1	Mechanical	High-volume	165.827
00000148	2019-06-20		N	ET1	Mechanical	High-volume	310.926
00000149	2019-06-21		N	ET1	Mechanical	High-volume	165.827
00000150	2019-06-21		N	ET1	Mechanical	High-volume	165.827
00000151	2019-06-25		N	ET1	Mechanical	High-volume	165.827
00000153	2019-06-26		N	ET1	Mechanical	High-volume	207.284
00000154	2019-06-26		N	ET1	Mechanical	High-volume	165.827
00000155	2019-06-26	Household	Y	FBT	Semi-mechanical	Low-volume	165.827
00000158	2020-06-22	Household	Y	FBT	Semi-mechanical	Low-volume	151.298
00000161	2019-09-19	Household	Y	FBT	Semi-mechanical	Low-volume	165.827
00000165	2019-08-20		N	ET1	Mechanical	High-volume	165.827
00000170	2019-08-19		N	ET1	Mechanical	High-volume	124.37
00000173	2019-08-22		N	ET1	Mechanical	High-volume	165.827
00000176	2019-08-21		N	ET1	Mechanical	High-volume	165.827
00000178	2019-08-20	Household	Y	FBT	Semi-mechanical	Low-volume	178.264
00000180	2019-08-30	Household	Y	FBT	Semi-mechanical	Low-volume	165.827
00000181	2019-08-20		N	ET1	Mechanical	High-volume	165.827
00000184	2019-08-20	Household	Y	FBT	Semi-mechanical	Low-volume	165.827
00000185	2019-08-19	Household	Y	FBT	Semi-mechanical	Low-volume	165.827
00000186	2019-08-19	Household	Y	FBT	Semi-mechanical	Low-volume	165.827
00000191	2019-09-10		N	ET1	Mechanical	High-volume	165.827
00000194	2019-08-21	Household	Y	FBT	Semi-mechanical	Low-volume	165.827
00000195	2019-08-26	Household	Y	FBT	Semi-mechanical	Low-volume	0
00000196	2019-08-22	Household	Y	FBT	Semi-mechanical	Low-volume	165.827
00000198	2019-08-17	Household	Y	FBT	Semi-mechanical	Low-volume	207.284
00000199	2019-08-23	Household	Y	FBT	Semi-mechanical	Low-volume	203.138
00000200	2019-08-30	Household	Y	FBT	Semi-mechanical	Low-volume	136.807
00000201	2019-08-23		N	ET1	Mechanical	High-volume	165.827
00000204	2019-08-27		N	ET1	Mechanical	High-volume	186.556
00000205	2019-08-21		N	ET1	Mechanical	High-volume	0
00000208	2019-08-16		N	ET1	Mechanical	High-volume	124.37
00000210	2019-08-23		N	ET1	Mechanical	High-volume	165.827
00000212	2019-08-16		N	ET1	Mechanical	High-volume	165.827
00000213	2019-08-13		N	ET1	Mechanical	High-volume	-
00000216	2019-08-14		N	ET1	Mechanical	High-volume	-
00000217	2019-08-20		N	ET1	Mechanical	High-volume	103.642
00000218	2019-08-28	Household	Y	FBT	Semi-mechanical	Low-volume	165.827
00000220	2019-09-11	Household	Y	FBT	Semi-mechanical	Low-volume	124.37
00000223	2019-09-05	Household	Y	FBT	Semi-mechanical	Low-volume	165.827
00000224	2019-08-29	Household	Y	FBT	Semi-mechanical	Low-volume	165.827
00000226	2019-09-03	Household	Y	FBT	Semi-mechanical	Low-volume	178.264
00000228	2019-08-28		N	ET1	Mechanical	High-volume	165.827
00000232	2019-08-07		N	ET1	Mechanical	High-volume	-
00000233	2019-08-27		N	ET1	Mechanical	High-volume	165.827
00000238	2019-08-12		N	ET1	Mechanical	High-volume	-
00000244	2019-08-28		N	ET1	Mechanical	High-volume	165.827
00000248	2019-09-04		N	ET1	Mechanical	High-volume	-
00000249	2019-09-02	Household	Y	FBT	Semi-mechanical	Low-volume	178.264
00000250	2020-02-07	Household	Y	FBT	Semi-mechanical	Low-volume	172.912
00000254	2019-08-28	Household	Y	FBT	Semi-mechanical	Low-volume	165.827
00000255	2019-08-13		N	ET1	Mechanical	High-volume	-
00000256	2019-08-26		N	ET1	Mechanical	High-volume	-
00000257	2019-08-27	Household	Y	FBT	Semi-mechanical	Low-volume	165.827
00000260	2019-08-05		N	ET1	Mechanical	High-volume	-
00000261	2019-08-09	Household	Y	FBT	Semi-mechanical	Low-volume	124.37
00000264	2019-09-02	Household	Y	FBT	Semi-mechanical	Low-volume	143.026
00000265	2019-09-26		N	ET1	Mechanical	High-volume	207.284
00000270	2019-09-02		N	ET1	Mechanical	High-volume	186.556
00000272			N		Mechanical	-	-
00000275	2019-09-02		N	ET1	Mechanical	High-volume	207.284
00000277	2019-09-04		N	ET1	Mechanical	High-volume	165.827
00000278	2019-08-01	Household	Y	FBT	Semi-mechanical	Low-volume	-
00000279	2019-08-01	Household	Y	FBT	Semi-mechanical	Low-volume	165.827
00000280	2019-08-01		N	ET1	Mechanical	High-volume	-
00000281	2019-10-12		N	ET1	Mechanical	High-volume	165.827
00000282	2019-09-03		N	ET1	Mechanical	High-volume	207.284
00000283	2019-09-06	Household	Y	FBT	Semi-mechanical	Low-volume	165.827
00000285	2019-09-12		N	ET1	Mechanical	High-volume	178.264
00000287	2019-08-07		N	ET1	Mechanical	High-volume	124.37
00000289	2019-09-05	Household	Y	FBT	Semi-mechanical	Low-volume	165.827
00000290	2019-09-10	Household	Y	FBT	Semi-mechanical	Low-volume	165.827
00000292	2019-08-08	Household	Y	FBT	Semi-mechanical	Low-volume	-
00000293	2019-09-05		N	ET1	Mechanical	High-volume	207.284
00000294	2019-08-09	Household	Y	FBT	Semi-mechanical	Low-volume	-
00000295	2019-08-08	Household	Y	FBT	Semi-mechanical	Low-volume	143.026
00000296	2019-08-08	Household	Y	FBT	Semi-mechanical	Low-volume	-
00000297	2019-09-06		N	ET1	Mechanical	High-volume	186.556
00000299	2019-09-13	Household	Y	FBT	Semi-mechanical	Low-volume	165.827
00000300	2019-09-11		N	ET1	Mechanical	High-volume	165.827
00000301	2019-09-13	Household	Y	FBT	Semi-mechanical	Low-volume	165.827
00000302	2019-09-11		N	ET1	Mechanical	High-volume	155.463
00000303	2019-08-13	Household	Y	FBT	Semi-mechanical	Low-volume	-
00000306	2019-09-16	Household	Y	FBT	Semi-mechanical	Low-volume	165.827
00000307	2019-09-16	Household	Y	FBT	Semi-mechanical	Low-volume	165.827
00000308	2019-12-17	Household	Y	FBT	Semi-mechanical	Low-volume	145.099
00000312	2019-09-13		N	ET1	Mechanical	High-volume	207.284
00000314	2019-09-09	Household	Y	FBT	Semi-mechanical	Low-volume	165.827
00000315	2019-09-11		N	ET1	Mechanical	High-volume	124.37
00000316	2019-09-17		N	ET1	Mechanical	High-volume	207.284
00000317	2019-09-17		N	ET1	Mechanical	High-volume	207.284
00000319	2019-10-23	Household	Y	FBT	Semi-mechanical	Low-volume	165.827
00000320	2019-10-03	Household	Y	FBT	Semi-mechanical	Low-volume	190.701
00000321	2019-09-20		N	ET1	Mechanical	High-volume	207.284
00000323	2019-09-20	Household	Y	FBT	Semi-mechanical	Low-volume	290.198
00000325	2019-09-18		N	ET1	Mechanical	High-volume	207.284
00000329	2019-09-23	Household	Y	FBT	Semi-mechanical	Low-volume	165.827
00000332	2019-09-19		N	ET1	Mechanical	High-volume	165.827
00000337	2019-09-19	Household	Y	FBT	Semi-mechanical	Low-volume	165.827
00000338	2019-09-17	Household	Y	FBT	Semi-mechanical	Low-volume	165.827
00000340	2019-09-25	Household	Y	FBT	Semi-mechanical	Low-volume	331.654
00000342	2019-09-25		N	ET1	Mechanical	High-volume	165.827
00000343	2019-09-24	Household	Y	FBT	Semi-mechanical	Low-volume	165.827
00000346	2019-09-23		N	ET1	Mechanical	High-volume	207.284
00000351	2019-10-17	Household	Y	FBT	Semi-mechanical	Low-volume	165.827
00000352	2019-09-23	Household	Y	FBT	Semi-mechanical	Low-volume	165.827
00000353	2019-09-26		N	ET1	Mechanical	High-volume	207.284
00000355	2019-10-02	Household	Y	FBT	Semi-mechanical	Low-volume	165.827
00000356	2019-09-27	Household	Y	FBT	Semi-mechanical	Low-volume	165.827
00000359	2019-10-02	Household	Y	FBT	Semi-mechanical	Low-volume	172.046
00000360	2019-09-23		N	ET1	Mechanical	High-volume	207.284
00000361	2019-09-23		N	ET1	Mechanical	High-volume	244.595
00000363	2019-10-05	Household	Y	FBT	Semi-mechanical	Low-volume	165.827
00000364	2019-09-27		N	ET1	Mechanical	High-volume	207.284
00000365	2019-09-27		N	ET1	Mechanical	High-volume	165.827
00000366	2019-10-01		N	ET1	Mechanical	High-volume	165.827
00000371	2019-10-02		N	ET1	Mechanical	High-volume	352.383
00000373	2019-10-04		N	ET1	Mechanical	High-volume	103.642
00000374	2019-10-04	Household	Y	FBT	Semi-mechanical	Low-volume	165.827
00000376	2019-10-04		N	ET1	Mechanical	High-volume	207.284
00000377	2019-10-05	Household	Y	FBT	Semi-mechanical	Low-volume	165.827
00000378	2019-12-03	Household	Y	FBT	Semi-mechanical	Low-volume	145.099
00000380	2019-10-08		N	ET1	Mechanical	High-volume	165.827
00000381	2019-10-04		N	ET1	Mechanical	High-volume	165.827
00000387	2019-10-12		N	ET1	Mechanical	High-volume	207.284
00000388	2019-09-18		N	ET1	Mechanical	High-volume	978.381
00000389	2019-09-30		N	ET1	Mechanical	High-volume	207.284
00000390	2019-10-03	Household	Y	FBT	Semi-mechanical	Low-volume	165.827
00000391	2019-10-05		N	ET1	Mechanical	High-volume	207.284
00000392	2019-10-11	Household	Y	FBT	Semi-mechanical	Low-volume	165.827
00000393	2019-10-08		N	ET1	Mechanical	High-volume	145.099
00000395	2019-10-08	Household	Y	FBT	Semi-mechanical	Low-volume	178.264
00000396	2019-10-09	Household	Y	FBT	Semi-mechanical	Low-volume	165.827
00000397	2019-10-09		N	ET1	Mechanical	High-volume	124.37
00000398	2019-10-04	Household	Y	FBT	Semi-mechanical	Low-volume	165.827
00000399	2019-10-08	Household	Y	FBT	Semi-mechanical	Low-volume	165.827
00000400	2019-10-09	Household	Y	FBT	Semi-mechanical	Low-volume	165.827
00000401	2019-10-08		N	ET1	Mechanical	High-volume	248.741
00000402	2019-10-21	Household	Y	FBT	Semi-mechanical	Low-volume	196.92
00000403	2019-10-14	Household	Y	FBT	Semi-mechanical	Low-volume	165.827
00000404	2019-10-10		N	ET1	Mechanical	High-volume	165.827
00000406	2019-10-10		N	ET1	Mechanical	High-volume	165.827
00000412	2019-10-22	Household	Y	FBT	Semi-mechanical	Low-volume	165.827
00000414	2019-10-17		N	ET1	Mechanical	High-volume	207.284
00000416	2019-10-14	Household	Y	FBT	Semi-mechanical	Low-volume	165.827
00000417	2019-10-14		N	ET1	Mechanical	High-volume	207.284
00000418	2019-10-14		N	ET1	Mechanical	High-volume	165.827
00000419	2019-10-15		N	ET1	Mechanical	High-volume	207.284
00000421	2019-10-15		N	ET1	Mechanical	High-volume	207.284
00000422	2019-10-16	Household	Y	FBT	Semi-mechanical	Low-volume	165.827
00000424	2019-10-31		N	ET1	Mechanical	High-volume	207.284
00000426	2019-10-30		N	ET1	Mechanical	High-volume	207.284
00000429	2019-10-11		N	ET1	Mechanical	High-volume	207.284
00000430	2019-10-22	Household	Y	FBT	Semi-mechanical	Low-volume	165.827
00000435	2019-10-25		N	ET1	Mechanical	High-volume	165.827
00000436	2019-10-23	Household	Y	FBT	Semi-mechanical	Low-volume	165.827
00000440	2019-11-06	Household	Y	FBT	Semi-mechanical	Low-volume	165.827
00000442	2019-10-24		N	ET2	Mechanical	High-volume	207.284
00000443	2019-10-25	Household	Y	FBT	Semi-mechanical	Low-volume	196.92
00000444	2019-10-28		N	ET1	Mechanical	High-volume	165.827
00000445			N		Mechanical	-	-
00000447	2019-11-05	Household	Y	FBT	Semi-mechanical	Low-volume	165.827
00000449	2019-10-30		N	ET1	Mechanical	High-volume	207.284
00000452	2020-01-30		N	ET1	Mechanical	High-volume	216.141
00000454	2019-10-28	Household	Y	FBT	Semi-mechanical	Low-volume	165.827
00000457	2019-10-30	Household	Y	FBT	Semi-mechanical	Low-volume	165.827
00000458	2019-10-28	Household	Y	FBT	Semi-mechanical	Low-volume	165.827
00000460	2020-05-15		Y	ET1	Semi-mechanical	High-volume	-
00000462	2019-10-30	Household	Y	FBT	Semi-mechanical	Low-volume	248.741
00000465	2019-10-31		N	ET1	Mechanical	High-volume	248.741
00000467	2019-10-31		N	ET1	Mechanical	High-volume	495.409
00000471	2019-11-01		N	ET2	Mechanical	High-volume	207.284
00000475	2019-11-19	Household	Y	FBT	Semi-mechanical	Low-volume	124.37
00000478	2019-11-06		N	ET1	Mechanical	High-volume	207.284
00000483	2019-11-12		N	ET1	Mechanical	High-volume	-
00000485	2019-12-11		N	ET1	Mechanical	High-volume	145.099
00000486	2019-11-05	Household	Y	FBT	Semi-mechanical	Low-volume	165.827
00000487	2019-11-06	Household	Y	FBT	Semi-mechanical	Low-volume	186.556
00000488	2019-11-12	Household	Y	FBT	Semi-mechanical	Low-volume	165.827
00000490	2023-02-08	Household	N	ET3	Mechanical	Low-volume	209.671
00000491	2019-11-08		N	ET1	Mechanical	High-volume	165.827
00000492	2019-11-12	Household	Y	FBT	Semi-mechanical	Low-volume	165.827
00000495	2019-11-11	Household	Y	FBT	Semi-mechanical	Low-volume	165.827
00000498	2019-10-26		N	ET1	Mechanical	High-volume	207.284
00000506	2019-11-07		N	ET2	Mechanical	High-volume	207.284
00000509	2019-10-31		N	ET2	Mechanical	High-volume	186.556
00000510	2019-10-28		N	ET1	Mechanical	High-volume	207.284
00000511	2019-10-28		N	ET2	Mechanical	High-volume	305.744
00000512	2019-12-06		N	ET1	Mechanical	High-volume	207.284
00000514	2019-11-01	Household	Y	FBT	Semi-mechanical	Low-volume	165.827
00000515	2019-11-02		N	ET2	Mechanical	High-volume	186.556
00000516	2019-11-02		N	ET2	Mechanical	High-volume	186.556
00000517	2019-11-02	Household	Y	FBT	Semi-mechanical	Low-volume	165.827
00000518	2019-11-04	Household	Y	FBT	Semi-mechanical	Low-volume	165.827
00000519	2019-11-09	Household	Y	FBT	Semi-mechanical	Low-volume	331.654
00000524	2019-11-16	Household	Y	FBT	Semi-mechanical	Low-volume	165.827
00000526	2019-11-12		N	ET1	Mechanical	High-volume	124.37
00000527	2019-11-13		N	ET1	Mechanical	High-volume	124.37
00000529	2019-11-14	Household	Y	FBT	Semi-mechanical	Low-volume	207.284
00000534	2019-11-22	Household	Y	FBT	Semi-mechanical	Low-volume	145.099
00000538	2019-11-20	Household	Y	FBT	Semi-mechanical	Low-volume	-
00000545	2019-11-28		N	ET1	Mechanical	High-volume	145.099
00000549	2019-11-21		N	ET1	Mechanical	High-volume	373.111
00000550	2019-11-15		N	ET1	Mechanical	High-volume	248.741
00000551	2019-11-07	Household	Y	FBT	Semi-mechanical	Low-volume	-
00000554	2019-12-09	Household	Y	FBT	Semi-mechanical	Low-volume	165.827
00000557	2019-11-22	Household	Y	FBT	Semi-mechanical	Low-volume	165.827
00000558	2019-11-14		N	ET1	Mechanical	High-volume	-
00000560	2019-11-18	Household	Y	FBT	Semi-mechanical	Low-volume	331.654
00000564	2019-11-25		N		Mechanical	-	-
00000570	2019-11-20		N	ET1	Mechanical	High-volume	124.37
00000571	2019-11-15	Household	Y	FBT	Semi-mechanical	Low-volume	165.827
00000572	2019-12-05	Household	Y	FBT	Semi-mechanical	Low-volume	145.099
00000574	2020-06-08	Household	N	ET1	Mechanical	High-volume	170.751
00000578	2019-11-18		N	ET1	Mechanical	High-volume	165.827
00000581	2019-11-21		N	ET1	Mechanical	High-volume	145.099
00000582	2019-11-21	Household	Y	FBT	Semi-mechanical	Low-volume	310.926
00000585	2020-01-27		N	ET1	Mechanical	High-volume	194.527
00000588	2020-06-17		N	ET1	Mechanical	High-volume	151.298
00000589	2019-11-27	Household	Y	FBT	Semi-mechanical	Low-volume	145.099
00000590	2019-12-07		N	ET2	Mechanical	High-volume	145.099
00000592	2019-11-25		N	ET1	Mechanical	High-volume	145.099
00000594	2019-11-11		N		Mechanical	-	-
00000595	2019-12-09	Household	Y	FBT	Semi-mechanical	Low-volume	165.827
00000602	2019-11-28	Household	Y	FBT	Semi-mechanical	Low-volume	165.827
00000603	2019-11-20		N	ET2	Mechanical	High-volume	310.926
00000604	2019-11-19		N	ET2	Mechanical	High-volume	352.383
00000605	2019-11-20		N	ET1	Mechanical	High-volume	771.097
00000606	2019-11-22		N	ET2	Mechanical	High-volume	196.92
00000607	2020-02-12	Household	Y	FBT	Semi-mechanical	Low-volume	151.298
00000610	2019-11-27	Household	Y	FBT	Semi-mechanical	Low-volume	-
00000611	2019-11-22		N	ET1	Mechanical	High-volume	145.099
00000612	2019-11-28	Household	N	ET1	Mechanical	High-volume	186.556
00000613	2019-12-05		N	ET2	Mechanical	High-volume	207.284
00000614	2019-12-31		N		Mechanical	-	-
00000615	2019-12-06		N	ET2	Mechanical	High-volume	-
00000616	2019-11-29	Household	Y	FBT	Semi-mechanical	Low-volume	169.973
00000617	2019-11-29		N	ET1	Mechanical	High-volume	145.099
00000622	2019-11-28	Household	Y	FBT	Semi-mechanical	Low-volume	145.099
00000624	2019-11-26		N	ET1	Mechanical	High-volume	145.099
00000628	2019-11-26		N	ET1	Mechanical	High-volume	165.827
00000632	2019-11-26		N	ET1	Mechanical	High-volume	145.099
00000633	2019-11-24		N	ET2	Mechanical	High-volume	414.568
00000635	2019-11-24		N	ET1	Mechanical	High-volume	145.099
00000640	2019-11-27		N	ET1	Mechanical	High-volume	165.827
00000641	2019-11-26		N	ET2	Mechanical	High-volume	207.284
00000642	2019-11-27		N	ET2	Mechanical	High-volume	186.556
00000643	2019-11-23		N	ET1	Mechanical	High-volume	186.556
00000644	2019-12-12	Household	Y	FBT	Semi-mechanical	Low-volume	145.099
00000647	2019-12-02	Household	Y	FBT	Semi-mechanical	Low-volume	145.099
00000653	2019-11-28		N	ET2	Mechanical	High-volume	186.556
00000656	2019-12-02	Household	Y	FBT	Semi-mechanical	Low-volume	145.099
00000657	2019-11-28		N	ET1	Mechanical	High-volume	151.317
00000658	2019-12-23	Household	N	ET2	Mechanical	High-volume	186.556
00000659	2019-11-29		N	ET1	Mechanical	High-volume	145.099
00000661	2019-11-12		N	ET1	Mechanical	High-volume	-
00000663			N		Mechanical	-	-
00000664	2019-12-03	Household	Y	FBT	Semi-mechanical	Low-volume	145.099
00000665	2019-12-05	Household	Y	FBT	Semi-mechanical	Low-volume	145.099
00000666	2019-12-16	Household	Y	FBT	Semi-mechanical	Low-volume	145.099
00000667	2019-12-04		N	ET1	Mechanical	High-volume	145.099
00000668	2019-12-02		N	ET1	Mechanical	High-volume	207.284
00000669	2019-12-13	Household	Y	FBT	Semi-mechanical	Low-volume	145.099
00000671	2019-12-02		N	ET2	Mechanical	High-volume	186.556
00000672	2019-12-10	Household	Y	FBT	Semi-mechanical	Low-volume	145.099
00000673	2019-11-14		N	ET1	Mechanical	High-volume	207.284
00000674	2019-11-13		N	ET1	Mechanical	High-volume	124.37
00000675	2019-12-01		N	ET2	Mechanical	High-volume	-
00000676	2019-11-30		N	ET2	Mechanical	High-volume	725.494
00000677	2019-11-04		N	ET2	Mechanical	High-volume	518.21
00000678	2019-12-04	Household	Y	FBT	Semi-mechanical	Low-volume	290.198
00000679	2019-12-03		N	ET1	Mechanical	High-volume	207.284
00000680	2019-12-10	Household	Y	FBT	Semi-mechanical	Low-volume	145.099
00000681	2019-12-10		N	ET1	Mechanical	High-volume	186.556
00000682	2019-12-06	Household	Y	FBT	Semi-mechanical	Low-volume	145.099
00000683	2020-01-21	Household	Y	FBT	Semi-mechanical	Low-volume	172.912
00000685	2019-12-05		N	ET1	Mechanical	High-volume	207.284
00000686	2019-12-11	Household	Y	FBT	Semi-mechanical	Low-volume	145.099
00000688	2019-12-12	Household	Y	FBT	Semi-mechanical	Low-volume	145.099
00000690	2019-12-20	Household	Y	FBT	Semi-mechanical	Low-volume	145.099
00000694	2019-12-16	Household	Y	FBT	Semi-mechanical	Low-volume	145.099
00000696	2019-12-19	Household	Y	FBT	Semi-mechanical	Low-volume	145.099
00000697	2019-12-06	Household	Y	FBT	Semi-mechanical	Low-volume	145.099
00000698	2019-12-10		N	ET1	Mechanical	High-volume	186.556
00000699	2019-12-05		N	ET2	Mechanical	High-volume	281.906
00000700	2019-12-20	Household	Y	FBT	Semi-mechanical	Low-volume	145.099
00000704	2019-12-11		N	ET1	Mechanical	High-volume	186.556
00000705	2019-12-08		N	ET2	Mechanical	High-volume	207.284
00000708	2019-12-09		N	ET2	Mechanical	High-volume	248.741
00000711	2020-06-06	Household	Y	FBT	Semi-mechanical	Low-volume	-
00000713	2019-12-12		N	ET1	Mechanical	High-volume	207.284
00000714	2019-12-31		N	ET1	Mechanical	High-volume	207.284
00000716	2020-01-07	Household	Y	FBT	Semi-mechanical	Low-volume	151.298
00000717	2020-01-09	Household	Y	FBT	Semi-mechanical	Low-volume	151.298
00000718	2019-12-16		N	ET1	Mechanical	High-volume	163.754
00000719	2020-01-07	Household	Y	FBT	Semi-mechanical	Low-volume	151.298
00000720	2019-12-18	Household	Y	FBT	Semi-mechanical	Low-volume	145.099
00000725	2020-01-02	Household	Y	FBT	Semi-mechanical	Low-volume	151.298
00000728	2019-12-13		N	ET1	Mechanical	High-volume	248.741
00000729	2020-01-09	Household	Y	FBT	Semi-mechanical	Low-volume	151.298
00000732	2020-04-13		N	ET1	Mechanical	High-volume	172.912
00000733	2019-12-13		N	ET1	Mechanical	High-volume	207.284
00000734	2019-12-19	Household	Y	FBT	Semi-mechanical	Low-volume	169.973
00000735	2019-12-11		N	ET2	Mechanical	High-volume	207.284
00000736	2019-12-18	Household	Y	FBT	Semi-mechanical	Low-volume	145.099
00000737	2019-12-12		N	ET2	Mechanical	High-volume	207.284
00000744	2019-12-13		N	ET1	Mechanical	High-volume	186.556
00000745	2019-12-18		N	ET1	Mechanical	High-volume	190.701
00000746	2019-12-16		N	ET1	Mechanical	High-volume	186.556
00000747	2019-12-16		N	ET1	Mechanical	High-volume	207.284
00000748	2019-12-17		N	ET2	Mechanical	High-volume	186.556
00000749	2019-12-23	Household	Y	FBT	Semi-mechanical	Low-volume	145.099
00000750	2019-12-18		N	ET2	Mechanical	High-volume	207.284
00000751	2020-01-03	Household	Y	FBT	Semi-mechanical	Low-volume	151.298
00000752	2020-02-15	Household	Y	FBT	Semi-mechanical	Low-volume	255.046
00000753	2020-02-07	Household	Y	FBT	Semi-mechanical	Low-volume	162.105
00000756	2020-01-04	Household	Y	FBT	Semi-mechanical	Low-volume	151.298
00000757	2019-12-17		N	ET1	Mechanical	High-volume	232.158
00000758	2019-12-17	Household	Y	FBT	Semi-mechanical	Low-volume	145.099
00000759	2020-01-06	Household	Y	FBT	Semi-mechanical	Low-volume	151.298
00000760	2020-01-10	Household	Y	FBT	Semi-mechanical	Low-volume	151.298
00000762	2019-12-24	Household	Y	FBT	Semi-mechanical	Low-volume	145.099
00000764	2020-01-13	Household	Y	FBT	Semi-mechanical	Low-volume	151.298
00000766	2019-12-23	Household	Y	FBT	Semi-mechanical	Low-volume	145.099
00000768	2019-12-27	Household	Y	FBT	Semi-mechanical	Low-volume	145.099
00000769	2019-12-19		N	ET1	Mechanical	High-volume	207.284
00000771	2019-12-18		N	ET1	Mechanical	High-volume	207.284
00000772	2019-12-20		N	ET1	Mechanical	High-volume	145.099
00000778	2019-12-31	Household	Y	FBT	Semi-mechanical	Low-volume	290.198
00000780	2019-12-19		N	ET1	Mechanical	High-volume	207.284
00000782	2020-01-13	Household	Y	FBT	Semi-mechanical	Low-volume	151.298
00000786	2020-02-10	Household	Y	FBT	Semi-mechanical	Low-volume	172.912
00000787	2019-12-22		N	ET1	Mechanical	High-volume	-
00000789	2019-12-21		N	ET1	Mechanical	High-volume	145.099
00000790	2020-01-06	Household	Y	FBT	Semi-mechanical	Low-volume	151.298
00000791	2019-12-20		N	ET1	Mechanical	High-volume	207.284
00000792	2020-01-17	Household	Y	FBT	Semi-mechanical	Low-volume	216.141
00000793	2020-01-11		N	ET1	Mechanical	High-volume	216.141
00000795	2020-02-20	Household	Y	FBT	Semi-mechanical	Low-volume	172.912
00000797	2020-01-03	Household	Y	FBT	Semi-mechanical	Low-volume	151.298
00000798	2019-12-21		N	ET2	Mechanical	High-volume	207.284
00000799	2019-12-24	Household	Y	FBT	Semi-mechanical	Low-volume	145.099
00000800	2020-01-11	Household	Y	FBT	Semi-mechanical	Low-volume	172.912
00000801	2020-01-16	Household	Y	FBT	Semi-mechanical	Low-volume	151.298
00000803	2020-01-10	Household	Y	FBT	Semi-mechanical	Low-volume	151.298
00000804	2020-02-06	Household	Y	FBT	Semi-mechanical	Low-volume	216.141
00000806	2020-01-16	Household	Y	FBT	Semi-mechanical	Low-volume	151.298
00000809	2019-12-30	Household	Y	FBT	Semi-mechanical	Low-volume	145.099
00000811	2020-01-02		N	ET1	Mechanical	High-volume	151.298
00000813	2020-01-17	Household	Y	FBT	Semi-mechanical	Low-volume	151.298
00000818	2020-03-14		N	ET1	Mechanical	High-volume	172.912
00000819	2020-01-24	Household	Y	FBT	Semi-mechanical	Low-volume	172.912
00000821	2020-01-02	Household	Y	FBT	Semi-mechanical	Low-volume	151.298
00000824	2020-01-03		N	ET1	Mechanical	High-volume	151.298
00000826	2020-01-09		N	ET1	Mechanical	High-volume	216.141
00000828	2020-01-14	Household	Y	FBT	Semi-mechanical	Low-volume	170.751
00000829	2020-01-15	Household	Y	FBT	Semi-mechanical	Low-volume	172.912
00000830	2019-12-24		N	ET2	Mechanical	High-volume	310.926
00000831	2020-01-03		N	ET1	Mechanical	High-volume	172.912
00000832	2019-12-28		N	ET1	Mechanical	High-volume	186.556
00000833	2019-12-28		N	ET2	Mechanical	High-volume	715.13
00000835	2020-01-01		N	ET2	Mechanical	High-volume	216.141
00000837	2019-12-30	Household	Y	FBT	Semi-mechanical	Low-volume	145.099
00000838	2020-01-02		N	ET1	Mechanical	High-volume	75.6492
00000839	2020-01-04	Household	Y	FBT	Semi-mechanical	Low-volume	151.298
00000840	2020-01-01		N	ET2	Mechanical	High-volume	216.141
00000841	2020-01-02		N	ET1	Mechanical	High-volume	216.141
00000843	2020-01-18	Household	Y	FBT	Semi-mechanical	Low-volume	345.825
00000845	2020-02-20	Household	Y	FBT	Semi-mechanical	Low-volume	172.912
00000846	2020-01-14	Household	Y	FBT	Semi-mechanical	Low-volume	172.912
00000849	2020-01-15	Household	Y	FBT	Semi-mechanical	Low-volume	151.298
00000850	2020-01-30	Household	Y	FBT	Semi-mechanical	Low-volume	172.912
00000856	2020-01-05		N	ET1	Mechanical	High-volume	172.912
00000857	2020-01-04		N	ET1	Mechanical	High-volume	216.141
00000859	2020-01-21	Household	Y	FBT	Semi-mechanical	Low-volume	172.912
00000865	2020-01-07		N	ET1	Mechanical	High-volume	216.141
00000869	2020-01-04		N	ET2	Mechanical	High-volume	216.141
00000870	2020-01-05		N	ET2	Mechanical	High-volume	216.141
00000871	2020-01-07		N	ET2	Mechanical	High-volume	778.106
00000875	2020-01-09		N	ET1	Mechanical	High-volume	172.912
00000878	2020-01-09		N	ET2	Mechanical	High-volume	259.369
00000879	2020-01-14		N	ET2	Mechanical	High-volume	648.422
00000881	2020-01-09		N	ET2	Mechanical	High-volume	194.527
00000882	2020-01-09		N	ET2	Mechanical	High-volume	194.527
00000888	2020-01-22	Household	Y	FBT	Semi-mechanical	Low-volume	172.912
00000889	2020-01-31	Household	Y	FBT	Semi-mechanical	Low-volume	345.825
00000891	2020-01-11		N	ET1	Mechanical	High-volume	172.912
00000895	2020-01-27	Household	Y	FBT	Semi-mechanical	Low-volume	324.211
00000899	2020-01-14		N	ET1	Mechanical	High-volume	216.141
00000900	2020-02-05	Household	Y	FBT	Semi-mechanical	Low-volume	172.912
00000901	2020-01-14		N	ET2	Mechanical	High-volume	216.141
00000902	2020-01-18		N	ET1	Mechanical	High-volume	216.141
00000906	2020-01-17		N	ET2	Mechanical	High-volume	172.912
00000910	2020-01-20		N	ET1	Mechanical	High-volume	216.141
00000911	2020-01-23	Household	Y	FBT	Semi-mechanical	Low-volume	324.211
00000912	2020-02-14	Household	Y	FBT	Semi-mechanical	Low-volume	185.881
00000915	2020-02-04	Household	Y	FBT	Semi-mechanical	Low-volume	172.912
00000916	2020-01-18		N	ET1	Mechanical	High-volume	194.527
00000917	2020-01-20		N	ET2	Mechanical	High-volume	324.211
00000919	2020-01-30	Household	Y	FBT	Semi-mechanical	Low-volume	172.912
00000920	2020-02-05		N	ET1	Mechanical	High-volume	172.912
00000921	2020-01-22	Household	Y	FBT	Semi-mechanical	Low-volume	172.912
00000926	2020-02-08		N	ET1	Mechanical	High-volume	216.141
00000928	2020-01-22		N	ET1	Mechanical	High-volume	185.881
00000934	2020-01-24		N	ET1	Mechanical	High-volume	172.912
00000937	2020-01-22		N	ET2	Mechanical	High-volume	216.141
00000938	2020-01-22		N	ET1	Mechanical	High-volume	194.527
00000939	2020-02-03	Household	Y	FBT	Semi-mechanical	Low-volume	172.912
00000943	2020-01-27		N	ET1	Mechanical	High-volume	237.755
00000944	2020-01-29	Household	Y	FBT	Semi-mechanical	Low-volume	497.123
00000947	2020-01-31		N	ET1	Mechanical	High-volume	216.141
00000951	2020-02-08		N	ET1	Mechanical	High-volume	229.109
00000952	2020-01-23		N	ET2	Mechanical	High-volume	259.369
00000953	2020-02-18	Household	Y	FBT	Semi-mechanical	Low-volume	198.849
00000954	2020-01-24		N	ET2	Mechanical	High-volume	-
00000956	2020-01-30		N	ET2	Mechanical	High-volume	216.141
00000957	2020-02-05		N	ET1	Mechanical	High-volume	216.141
00000958	2020-01-28	Household	Y	FBT	Semi-mechanical	Low-volume	162.105
00000972	2020-01-31		N	ET1	Mechanical	High-volume	172.912
00000973	2020-02-06	Household	Y	FBT	Semi-mechanical	Low-volume	172.912
00000975	2020-02-03	Household	Y	FBT	Semi-mechanical	Low-volume	172.912
00000976	2020-01-31		N	ET1	Mechanical	High-volume	216.141
00000977	2020-01-31	Household	Y	FBT	Semi-mechanical	Low-volume	172.912
00000978	2020-02-14	Household	Y	FBT	Semi-mechanical	Low-volume	172.912
00000980	2020-02-03		N		Mechanical	Low-volume	86.4562
00000982	2020-02-03		N	ET1	Mechanical	High-volume	194.527
00000984	2020-01-31		N	ET2	Mechanical	High-volume	572.773
00000986	2020-02-05		N	ET1	Mechanical	High-volume	172.912
00000987	2020-02-10	Household	Y	FBT	Semi-mechanical	Low-volume	172.912
00000989	2020-02-13	Household	Y	FBT	Semi-mechanical	Low-volume	172.912
00000991	2020-02-04		N	ET1	Mechanical	High-volume	216.141
00000993	2020-02-15	Household	Y	FBT	Semi-mechanical	Low-volume	192.365
00000996	2020-02-05		N	ET2	Mechanical	High-volume	216.141
00000999	2020-02-06		N	ET2	Mechanical	High-volume	216.141
00001001	2020-02-07		N	ET1	Mechanical	High-volume	216.141
00001002	2022-04-02	Household	N	ET2	Mechanical	High-volume	285.226
00001003	2020-02-12	Household	Y	FBT	Semi-mechanical	Low-volume	224.786
00001004	2020-02-07		N	ET2	Mechanical	High-volume	259.369
00001005	2020-05-07	Household	Y	FBT	Semi-mechanical	Low-volume	172.912
00001008	2020-02-18	Household	Y	FBT	Semi-mechanical	Low-volume	172.912
00001009	2020-02-07		N	ET2	Mechanical	High-volume	259.369
00001011	2020-02-11		N	ET1	Mechanical	High-volume	216.141
00001016	2020-02-21	Household	Y	FBT	Semi-mechanical	Low-volume	172.912
00001017	2020-02-10		N	ET1	Mechanical	High-volume	216.141
00001019	2020-02-07		N	ET2	Mechanical	High-volume	194.527
00001021	2020-02-08		N	ET2	Mechanical	High-volume	194.527
00001022	2020-02-17	Household	Y	FBT	Semi-mechanical	Low-volume	172.912
00001023	2020-02-11		N	ET1	Mechanical	High-volume	216.141
00001024	2020-02-25	Household	Y	FBT	Semi-mechanical	Low-volume	172.912
00001025	2020-02-11		N	ET2	Mechanical	High-volume	324.211
00001027	2020-06-09	Household	Y	FBT	Semi-mechanical	Low-volume	453.895
00001029	2020-02-12		N	ET1	Mechanical	High-volume	216.141
00001030	2020-03-06		N	ET2	Mechanical	High-volume	216.141
00001032	2020-02-22	Household	Y	FBT	Semi-mechanical	Low-volume	172.912
00001033	2020-02-13		N	ET2	Mechanical	High-volume	216.141
00001035	2020-02-15	Household	Y	FBT	Semi-mechanical	Low-volume	172.912
00001036		Household	Y	FBT	Semi-mechanical	Low-volume	-
00001037	2020-06-02		N	ET1	Mechanical	High-volume	216.141
00001038	2020-02-25	Household	Y	FBT	Semi-mechanical	Low-volume	86.4562
00001046	2020-02-21	Household	Y	FBT	Semi-mechanical	Low-volume	172.912
00001047	2020-02-17	Household	Y	FBT	Semi-mechanical	Low-volume	172.912
00001048	2020-02-24	Household	Y	FBT	Semi-mechanical	Low-volume	185.881
00001050	2020-03-24	Household	Y	FBT	Semi-mechanical	Low-volume	172.912
00001051	2020-02-19		N	ET1	Mechanical	High-volume	172.912
00001052	2020-02-22		N	ET1	Mechanical	High-volume	194.527
00001053	2020-02-17		N	ET2	Mechanical	High-volume	194.527
00001054	2020-02-16		N	ET2	Mechanical	High-volume	216.141
00001055	2020-02-26	Household	Y	FBT	Semi-mechanical	Low-volume	172.912
00001057	2020-02-26	Household	Y	FBT	Semi-mechanical	Low-volume	172.912
00001058	2020-02-22		N	ET1	Mechanical	High-volume	216.141
00001059	2020-05-11	Household	Y	FBT	Semi-mechanical	Low-volume	172.912
00001060	2020-03-01	Household	Y	FBT	Semi-mechanical	Low-volume	172.912
00001064	2020-02-23		N	ET1	Mechanical	High-volume	172.912
00001065	2020-02-20		N	ET2	Mechanical	High-volume	583.58
00001066	2020-02-21		N	ET2	Mechanical	High-volume	432.281
00001070	2020-05-12	Household	Y	FBT	Semi-mechanical	Low-volume	172.912
00001071	2020-02-24		N	ET1	Mechanical	High-volume	216.141
00001072	2020-02-28	Household	Y	FBT	Semi-mechanical	Low-volume	216.141
00001073	2020-02-26	Household	Y	FBT	Semi-mechanical	Low-volume	324.211
00001074	2020-02-26		N	ET1	Mechanical	High-volume	172.912
00001076	2020-02-28	Household	Y	FBT	Semi-mechanical	Low-volume	172.912
00001077	2020-03-16		N	ET1	Mechanical	High-volume	216.141
00001078	2020-02-27	Household	Y	FBT	Semi-mechanical	Low-volume	205.334
00001082	2020-02-27	Household	Y	FBT	Semi-mechanical	Low-volume	172.912
00001083	2020-03-07	Household	Y	FBT	Semi-mechanical	Low-volume	172.912
00001084	2020-02-28	Household	Y	FBT	Semi-mechanical	Low-volume	185.881
00001085	2020-02-25		N	ET2	Mechanical	High-volume	259.369
00001086	2020-03-03	Household	Y	FBT	Semi-mechanical	Low-volume	172.912
00001088	2020-03-03	Household	Y	FBT	Semi-mechanical	Low-volume	172.912
00001089	2020-02-27		N	ET1	Mechanical	High-volume	540.351
00001090			N	ET1	Mechanical	High-volume	-
00001093	2020-03-04	Household	Y	FBT	Semi-mechanical	Low-volume	172.912
00001094	2020-03-09	Household	Y	FBT	Semi-mechanical	Low-volume	324.211
00001095	2020-03-04	Household	Y	FBT	Semi-mechanical	Low-volume	172.912
00001096	2020-03-04		N	ET1	Mechanical	High-volume	216.141
00001102	2020-05-05	Household	Y	FBT	Semi-mechanical	Low-volume	172.912
00001107	2020-03-05		N	ET1	Mechanical	High-volume	172.912
00001108	2020-03-05	Household	Y	FBT	Semi-mechanical	Low-volume	172.912
00001111	2020-03-06	Household	Y	FBT	Semi-mechanical	Low-volume	172.912
00001115	2020-03-22		N	ET2	Mechanical	High-volume	216.141
00001117	2020-03-06		N	ET1	Mechanical	High-volume	194.527
00001120	2020-03-09		N	ET1	Mechanical	High-volume	216.141
00001121	2020-03-02		N	ET1	Mechanical	High-volume	216.141
00001123	2020-05-30	Household	Y	FBT	Semi-mechanical	Low-volume	-
00001125	2020-03-04		N	ET1	Mechanical	High-volume	194.527
00001126	2020-03-05	Household	Y	FBT	Semi-mechanical	Low-volume	172.912
00001127	2020-03-10	Household	Y	FBT	Semi-mechanical	Low-volume	172.912
00001128	2020-03-17	Household	Y	FBT	Semi-mechanical	Low-volume	194.527
00001129	2020-03-11	Household	Y	FBT	Semi-mechanical	Low-volume	172.912
00001132	2020-03-07		N	ET2	Mechanical	High-volume	382.569
00001133	2020-03-07		N	ET1	Mechanical	High-volume	194.527
00001134	2020-03-13	Household	Y	FBT	Semi-mechanical	Low-volume	324.211
00001135	2020-03-10	Household	Y	FBT	Semi-mechanical	Low-volume	172.912
00001136	2020-06-15		N	ET1	Mechanical	High-volume	151.298
00001137	2020-03-10		N	ET1	Mechanical	High-volume	-
00001138	2020-03-13	Household	Y	FBT	Semi-mechanical	Low-volume	172.912
00001144	2020-03-19	Household	Y	FBT	Semi-mechanical	Low-volume	172.912
00001146	2020-03-11	Household	Y	FBT	Semi-mechanical	Low-volume	248.562
00001147	2020-03-13	Household	Y	FBT	Semi-mechanical	Low-volume	194.527
00001148	2020-03-18	Household	Y	FBT	Semi-mechanical	Low-volume	172.912
00001149	2020-03-16	Household	Y	FBT	Semi-mechanical	Low-volume	172.912
00001151	2020-03-10		N	ET1	Mechanical	High-volume	172.912
00001152	2020-03-07		N	ET2	Mechanical	High-volume	216.141
00001153	2020-03-09		N	ET2	Mechanical	High-volume	216.141
00001154	2020-03-03		N	ET1	Mechanical	High-volume	274.499
00001155	2020-05-19	Household	Y	FBT	Semi-mechanical	Low-volume	172.912
00001157	2020-02-27		N	ET2	Mechanical	High-volume	4647.02
00001158	2020-03-02		N	ET2	Mechanical	High-volume	3566.32
00001166	2020-03-11		N	ET1	Mechanical	High-volume	248.562
00001168	2020-03-18		N	ET1	Mechanical	High-volume	216.141
00001169	2020-03-19	Household	Y	FBT	Semi-mechanical	Low-volume	172.912
00001170	2020-03-06		N	ET2	Mechanical	High-volume	864.562
00001171	2020-03-14	Household	Y	FBT	Semi-mechanical	Low-volume	172.912
00001172	2020-03-14	Household	Y	FBT	Semi-mechanical	Low-volume	172.912
00001173	2020-03-18	Household	Y	FBT	Semi-mechanical	Low-volume	192.365
00001174	2020-03-09	Corporate	N	ET2	Mechanical	High-volume	648.422
00001175	2020-03-06	Household	Y	FBT	Semi-mechanical	Low-volume	172.912
00001178	2020-03-17	Household	Y	FBT	Semi-mechanical	Low-volume	194.527
00001179	2020-03-17	Household	Y	FBT	Semi-mechanical	Low-volume	172.912
00001182	2020-03-14		N	ET1	Mechanical	High-volume	86.4562
00001183	2020-03-16	Household	Y	FBT	Semi-mechanical	Low-volume	172.912
00001184	2020-03-08		N	ET1	Mechanical	High-volume	0
00001185	2020-03-07		N	ET1	Mechanical	High-volume	0
00001188	2020-03-14		N	ET2	Mechanical	High-volume	324.211
00001189	2020-03-14		N	ET2	Mechanical	High-volume	216.141
00001190	2020-05-05	Household	Y	FBT	Semi-mechanical	Low-volume	172.912
00001192	2020-03-16		N	ET2	Mechanical	High-volume	259.369
00001193	2020-03-14		N	ET1	Mechanical	High-volume	194.527
00001194	2020-03-17		N	ET2	Mechanical	High-volume	216.141
00001195	2020-03-13		N	ET2	Mechanical	High-volume	756.492
00001196	2020-03-12		N	ET2	Mechanical	High-volume	756.492
00001199	2020-03-12		N	ET2	Mechanical	High-volume	432.281
00001200	2020-03-20	Household	Y	FBT	Semi-mechanical	Low-volume	172.912
00001201	2020-03-17		N	ET2	Mechanical	High-volume	23.7755
00001202	2020-03-18		N	ET2	Mechanical	High-volume	259.369
00001203	2020-03-20	Household	Y	FBT	Semi-mechanical	Low-volume	172.912
00001205	2020-03-19		N	ET2	Mechanical	High-volume	194.527
00001207	2020-03-20	Household	N	ET1	Mechanical	High-volume	194.527
00001208	2020-05-30	Household	Y	FBT	Semi-mechanical	Low-volume	172.912
00001209	2020-03-20		N	ET2	Mechanical	High-volume	324.211
00001210	2020-03-20		N	ET2	Mechanical	High-volume	-
00001211	2020-03-21		N	ET2	Mechanical	High-volume	194.527
00001212	2020-05-09	Household	Y	FBT	Semi-mechanical	Low-volume	172.912
00001213	2020-02-16		N	ET2	Mechanical	High-volume	216.141
00001214	2020-02-29		N	ET1	Mechanical	High-volume	540.351
00001215	2020-07-05		N	ET1	Mechanical	High-volume	194.527
00001218	2020-04-05		N	ET1	Mechanical	High-volume	172.912
00001219	2020-04-12		N	ET2	Mechanical	High-volume	194.527
00001225	2020-04-08		N	ET1	Mechanical	High-volume	172.912
00001227	2020-04-06	Household	Y	FBT	Semi-mechanical	Low-volume	172.912
00001228	2020-04-06		N	ET1	Mechanical	High-volume	172.912
00001229	2020-04-14		N	ET1	Mechanical	High-volume	172.912
00001230	2020-04-14		N	ET1	Mechanical	High-volume	172.912
00001231	2020-04-14		N	ET1	Mechanical	High-volume	172.912
00001232	2020-04-15		N	ET1	Mechanical	High-volume	194.527
00001234	2020-06-18		N	ET1	Mechanical	High-volume	518.737
00001235	2020-06-18		N	ET1	Mechanical	High-volume	19.4527
00001236	2020-04-20		N	ET1	Mechanical	High-volume	216.141
00001240	2020-04-19		N	ET2	Mechanical	High-volume	216.141
00001241	2020-04-20		N	ET1	Mechanical	High-volume	172.912
00001242	2020-04-20		N	ET2	Mechanical	High-volume	216.141
00001243	2020-04-21		N	ET2	Mechanical	High-volume	-
00001244	2020-04-20		N	ET2	Mechanical	High-volume	270.176
00001248	2020-04-21		N	ET2	Mechanical	High-volume	194.527
00001251	2020-04-23		N	ET2	Mechanical	High-volume	194.527
00001253	2020-04-25		N	ET1	Mechanical	High-volume	172.912
00001254	2020-04-27		N	ET2	Mechanical	High-volume	216.141
00001255	2020-05-02		N	ET1	Mechanical	High-volume	172.912
00001256	2020-05-08		N	ET2	Mechanical	High-volume	172.912
00001259	2020-04-29		N	ET1	Mechanical	High-volume	172.912
00001261	2020-05-14	Household	Y	FBT	Semi-mechanical	Low-volume	172.912
00001262	2020-05-06	Household	Y	FBT	Semi-mechanical	Low-volume	194.527
00001264	2020-04-30		N	ET1	Mechanical	High-volume	172.912
00001265	2020-04-30		N	ET1	Mechanical	High-volume	324.211
00001268	2020-05-07	Household	Y	FBT	Semi-mechanical	Low-volume	172.912
00001271	2020-05-05		N	ET2	Mechanical	High-volume	216.141
00001272	2020-04-14		N	ET2	Mechanical	High-volume	3566.32
00001275	2020-05-08	Household	Y	FBT	Semi-mechanical	Low-volume	172.912
00001276	2020-05-08		N	ET1	Mechanical	High-volume	216.141
00001279	2020-05-06	Household	Y	FBT	Semi-mechanical	Low-volume	172.912
00001280	2020-05-13	Household	Y	FBT	Semi-mechanical	Low-volume	172.912
00001281	2020-05-11	Household	Y	FBT	Semi-mechanical	Low-volume	172.912
00001282	2020-05-07		N	ET2	Mechanical	High-volume	172.912
00001284	2020-05-08	Corporate	N	ET2	Mechanical	High-volume	324.211
00001285	2020-05-09		N	ET2	Mechanical	High-volume	324.211
00001286	2020-05-13	Household	Y	FBT	Semi-mechanical	Low-volume	185.881
00001288	2020-05-08		N	ET2	Mechanical	High-volume	216.141
00001289	2020-05-18	Household	Y	FBT	Semi-mechanical	Low-volume	172.912
00001291	2020-04-19		N	ET1	Mechanical	High-volume	172.912
00001292	2020-05-12		N	ET2	Mechanical	High-volume	172.912
00001293	2020-05-16	Household	Y	FBT	Semi-mechanical	Low-volume	172.912
00001295	2020-05-18	Household	Y	FBT	Semi-mechanical	Low-volume	172.912
00001296	2020-05-16	Household	Y	FBT	Semi-mechanical	Low-volume	172.912
00001300	2020-05-17		N	ET1	Mechanical	High-volume	324.211
00001301	2020-05-21	Household	Y	FBT	Semi-mechanical	Low-volume	324.211
00001302	2020-08-05	Household	Y	FBT	Semi-mechanical	Low-volume	172.912
00001303	2020-05-29	Household	Y	FBT	Semi-mechanical	Low-volume	172.912
00001305	2020-04-22		N	ET2	Mechanical	High-volume	194.527
00001309	2020-04-25		N	ET2	Mechanical	High-volume	194.527
00001311	2020-05-22	Household	Y	FBT	Semi-mechanical	Low-volume	-
00001313	2020-05-19	Household	Y	FBT	Semi-mechanical	Low-volume	172.912
00001314	2020-05-20	Household	Y	FBT	Semi-mechanical	Low-volume	-
00001316	2020-05-20		N	ET2	Mechanical	High-volume	-
00001321	2020-05-12	Household	Y	FBT	Semi-mechanical	Low-volume	86.4562
00001322	2020-05-06		N	ET2	Mechanical	High-volume	389.053
00001323	2020-05-08		N	ET2	Mechanical	High-volume	194.527
00001324	2020-05-10		N	ET2	Mechanical	High-volume	583.58
00001325	2020-05-11		N	ET2	Mechanical	High-volume	194.527
00001326	2020-05-13		N	ET2	Mechanical	High-volume	389.053
00001328	2020-05-14		N	ET2	Mechanical	High-volume	540.351
00001329	2020-05-14		N	ET2	Mechanical	High-volume	194.527
00001330	2020-05-17		N	ET2	Mechanical	High-volume	194.527
00001331	2020-05-20		N	ET1	Mechanical	High-volume	194.527
00001332	2020-05-17		N	ET2	Mechanical	High-volume	194.527
00001335	2020-05-25	Household	Y	FBT	Semi-mechanical	Low-volume	172.912
00001336	2020-05-19		N	ET2	Mechanical	High-volume	194.527
00001337	2020-05-25	Household	Y	FBT	Semi-mechanical	Low-volume	-
00001338	2020-05-06		N	ET1	Mechanical	High-volume	194.527
00001340	2020-05-24	Household	Y	FBT	Semi-mechanical	Low-volume	194.527
00001342	2020-05-27	Household	Y	FBT	Semi-mechanical	Low-volume	259.369
00001343	2020-05-11		N	ET1	Mechanical	High-volume	216.141
00001344	2020-05-13		N	ET1	Mechanical	High-volume	194.527
00001345	2020-05-15		N	ET2	Mechanical	High-volume	259.369
00001347	2020-05-16		N	ET2	Mechanical	High-volume	1037.47
00001348	2020-05-18		N	ET2	Mechanical	High-volume	194.527
00001349	2020-05-26	Household	Y	FBT	Semi-mechanical	Low-volume	172.912
00001350	2020-05-25		N	ET1	Mechanical	High-volume	194.527
00001353	2020-05-22		N	ET1	Mechanical	High-volume	-
00001354	2020-05-28	Household	Y	FBT	Semi-mechanical	Low-volume	-
00001355	2020-05-26	Household	Y	FBT	Semi-mechanical	Low-volume	172.912
00001357	2020-06-03	Household	Y	FBT	Semi-mechanical	Low-volume	-
00001358	2020-05-22	Household	Y	FBT	Semi-mechanical	Low-volume	172.912
00001359	2020-05-26		N	ET1	Mechanical	High-volume	216.141
00001360	2020-05-30		N	ET1	Mechanical	High-volume	216.141
00001361	2020-05-27		N	ET1	Mechanical	High-volume	216.141
00001363	2020-05-28		N	ET1	Mechanical	High-volume	-
00001364	2020-05-27		N	ET1	Mechanical	High-volume	-
00001367	2020-05-29	Household	Y	FBT	Semi-mechanical	Low-volume	-
00001368	2020-06-11	Household	Y	FBT	Semi-mechanical	Low-volume	151.298
00001371	2020-05-29	Household	Y	FBT	Semi-mechanical	Low-volume	259.369
00001373	2020-06-02	Household	Y	FBT	Semi-mechanical	Low-volume	-
00001375	2020-05-28		N	ET1	Mechanical	High-volume	216.141
00001379	2020-05-30		N	ET1	Mechanical	High-volume	216.141
00001380	2020-06-01		N	ET1	Mechanical	High-volume	216.141
00001382	2020-05-29		N	ET1	Mechanical	High-volume	216.141
00001383	2020-06-01		N	ET1	Mechanical	High-volume	259.369
00001384	2020-06-12		N	ET1	Mechanical	High-volume	-
00001385	2020-06-01	Household	Y	FBT	Semi-mechanical	Low-volume	324.211
00001386	2020-06-02		N	ET1	Mechanical	High-volume	194.527
00001387	2020-06-10	Household	Y	FBT	Semi-mechanical	Low-volume	-
00001389	2020-06-03		N	ET1	Mechanical	High-volume	-
00001392	2020-06-04		N	ET1	Mechanical	High-volume	255.046
00001395	2020-06-03	Household	Y	FBT	Semi-mechanical	Low-volume	151.298
00001396	2020-06-05	Household	Y	FBT	Semi-mechanical	Low-volume	86.4562
00001399	2020-05-28		N	ET2	Mechanical	High-volume	4647.02
00001400	2020-06-09		N	ET1	Mechanical	High-volume	324.211
00001402	2020-06-25		N	ET1	Mechanical	High-volume	108.07
00001403	2020-06-05	Household	Y	FBT	Semi-mechanical	Low-volume	151.298
00001405	2020-06-05		N	ET1	Mechanical	High-volume	151.298
00001406	2020-06-07		N	ET1	Mechanical	High-volume	-
00001407	2020-06-08		N	ET1	Mechanical	High-volume	194.527
00001409	2020-06-11	Household	Y	FBT	Semi-mechanical	Low-volume	151.298
00001410	2020-06-11		N	ET2	Mechanical	High-volume	194.527
00001411	2020-06-07		N	ET1	Mechanical	High-volume	194.527
00001412	2020-06-03		N	ET2	Mechanical	High-volume	4647.02
00001413	2020-06-09		N	ET1	Mechanical	High-volume	194.527
00001414	2020-06-10	Household	Y	FBT	Semi-mechanical	Low-volume	151.298
00001415	2020-06-07	Household	Y	FBT	Semi-mechanical	Low-volume	151.298
00001417	2020-06-13		N	ET1	Mechanical	High-volume	194.527
00001418	2020-06-10		N	ET1	Mechanical	High-volume	-
00001420	2020-06-13	Household	Y	FBT	Semi-mechanical	Low-volume	302.597
00001421	2020-06-15	Household	Y	FBT	Semi-mechanical	Low-volume	151.298
00001423	2020-08-05	Household	N	ET1	Mechanical	High-volume	172.912
00001429	2020-06-29		N	ET1	Mechanical	High-volume	129.684
00001430	2020-06-15	Household	Y	FBT	Semi-mechanical	Low-volume	151.298
00001432	2020-06-16		N	ET1	Mechanical	High-volume	194.527
00001433	2020-06-19	Household	Y	FBT	Semi-mechanical	Low-volume	302.597
00001434	2020-06-17	Household	Y	FBT	Semi-mechanical	Low-volume	151.298
00001435	2020-06-14	Corporate	N	ET1	Mechanical	High-volume	194.527
00001436	2020-06-15		N	ET2	Mechanical	High-volume	216.141
00001437	2020-06-13		N	ET2	Mechanical	High-volume	-
00001438	2020-06-10		N	ET2	Mechanical	High-volume	864.562
00001439	2020-06-13		N	ET1	Mechanical	High-volume	151.298
00001440	2020-06-15		N	ET2	Mechanical	High-volume	216.141
00001442	2020-06-18	Household	Y	FBT	Semi-mechanical	Low-volume	151.298
00001443	2020-06-15		N	ET1	Mechanical	High-volume	151.298
00001444	2020-06-18	Household	Y	FBT	Semi-mechanical	Low-volume	-
00001448	2020-06-16		N	ET1	Mechanical	High-volume	-
00001449	2020-07-07	Household	Y	FBT	Semi-mechanical	Low-volume	151.298
00001454	2020-07-03	Household	Y	FBT	Semi-mechanical	Low-volume	151.298
00001455	2020-06-22	Household	Y	FBT	Semi-mechanical	Low-volume	151.298
00001457	2020-06-17	Household	Y	FBT	Semi-mechanical	Low-volume	151.298
00001458	2020-06-16		N	ET2	Mechanical	High-volume	-
00001460	2020-06-20	Household	Y	FBT	Semi-mechanical	Low-volume	172.912
00001462	2020-06-19		N	ET1	Mechanical	High-volume	-
00001463	2020-06-19		N	ET1	Mechanical	High-volume	151.298
00001464	2020-06-20	Household	Y	FBT	Semi-mechanical	Low-volume	151.298
00001468	2020-06-19	Corporate	N	ET1	Mechanical	High-volume	194.527
00001470	2020-06-22		N	ET1	Mechanical	High-volume	151.298
00001471	2020-06-23	Household	Y	FBT	Semi-mechanical	Low-volume	151.298
00001473	2020-06-27		N	ET1	Mechanical	High-volume	-
00001474	2020-06-23	Household	Y	FBT	Semi-mechanical	Low-volume	151.298
00001475	2020-06-26	Household	Y	FBT	Semi-mechanical	Low-volume	151.298
00001477	2020-06-20		N	ET2	Mechanical	High-volume	-
00001480	2020-06-22		N	ET2	Mechanical	High-volume	216.141
00001484	2020-06-23		N	ET1	Mechanical	High-volume	194.527
00001486	2020-06-23		N	ET1	Mechanical	High-volume	151.298
00001487	2020-06-26	Household	Y	FBT	Semi-mechanical	Low-volume	157.783
00001488	2020-06-26		N	ET1	Mechanical	High-volume	-
00001490	2020-06-25	Household	Y	FBT	Semi-mechanical	Low-volume	157.783
00001494	2020-06-29	Household	Y	FBT	Semi-mechanical	Low-volume	302.597
00001496	2020-06-28	Household	Y	FBT	Semi-mechanical	Low-volume	151.298
00001497	2020-07-02	Household	Y	FBT	Semi-mechanical	Low-volume	151.298
00001498	2020-06-30	Household	Y	FBT	Semi-mechanical	Low-volume	151.298
00001499	2020-06-28	Household	Y	FBT	Semi-mechanical	Low-volume	75.6492
00001500	2020-06-27		N	ET1	Mechanical	High-volume	-
00001501	2020-07-01	Household	Y	FBT	Semi-mechanical	Low-volume	151.298
00001505	2020-06-27	Household	Y	FBT	Semi-mechanical	Low-volume	151.298
00001506	2020-06-27	Household	Y	FBT	Semi-mechanical	Low-volume	151.298
00001508	2020-06-28		N	ET1	Mechanical	High-volume	216.141
00001509	2020-06-30		N	ET1	Mechanical	High-volume	172.912
00001510	2020-07-01	Household	Y	FBT	Semi-mechanical	Low-volume	151.298
00001511	2020-06-28		N	ET1	Mechanical	High-volume	216.141
00001512	2020-06-29		N	ET1	Mechanical	High-volume	151.298
00001513	2020-06-27		N	ET1	Mechanical	High-volume	86.4562
00001514	2020-06-27		N	ET2	Mechanical	High-volume	216.141
00001515	2020-06-26		N	ET1	Mechanical	High-volume	0
00001518	2020-06-30	Household	Y	FBT	Semi-mechanical	Low-volume	-
00001521	2020-06-30		N	ET1	Mechanical	High-volume	216.141
00001522	2020-07-01	Household	N	ET1	Mechanical	High-volume	205.334
00001525	2020-07-03	Household	Y	FBT	Semi-mechanical	Low-volume	151.298
00001527	2020-06-30		N	ET2	Mechanical	High-volume	-
00001528	2020-06-30		N	ET1	Mechanical	High-volume	-
00001529	2020-06-30		N	ET2	Mechanical	High-volume	172.912
00001530	2020-07-04		N	ET1	Mechanical	High-volume	151.298
00001531	2020-07-15	Household	Y	FBT	Semi-mechanical	Low-volume	151.298
00001532	2020-07-01		N	ET1	Mechanical	High-volume	146.976
00001534	2020-07-03		N	ET1	Mechanical	High-volume	-
00001535	2020-07-01		N	ET2	Mechanical	High-volume	172.912
00001537	2020-07-01		N	ET2	Mechanical	High-volume	216.141
00001538	2020-07-01		N	ET2	Mechanical	High-volume	216.141
00001539	2020-07-03	Household	Y	FBT	Semi-mechanical	Low-volume	-
00001540	2020-07-04		N	ET2	Mechanical	High-volume	216.141
00001543	2020-07-02		N	ET2	Mechanical	High-volume	216.141
00001544	2020-07-05		N	ET1	Mechanical	High-volume	75.6492
00001545	2020-07-04	Household	Y	FBT	Semi-mechanical	Low-volume	151.298
00001548	2020-07-02		N	ET1	Mechanical	High-volume	-
00001549	2020-07-02	Household	Y	FBT	Semi-mechanical	Low-volume	-
00001551	2020-09-04	Household	N	ET1	Mechanical	High-volume	190.204
00001554	2020-07-06	Household	Y	FBT	Semi-mechanical	Low-volume	151.298
00001555	2020-07-05		N	ET1	Mechanical	High-volume	-
00001556	2020-07-06		N	ET1	Mechanical	High-volume	151.298
00001557	2020-07-06		N	ET1	Mechanical	High-volume	216.141
00001559	2020-07-06	Household	Y	FBT	Semi-mechanical	Low-volume	151.298
00001561	2020-07-10		N	ET2	Mechanical	High-volume	216.141
00001563	2020-07-14	Household	Y	FBT	Semi-mechanical	Low-volume	172.912
00001564	2020-07-18		N	ET1	Mechanical	High-volume	194.527
00001565	2020-07-07		N	ET1	Mechanical	High-volume	194.527
00001566	2020-07-11	Household	Y	FBT	Semi-mechanical	Low-volume	172.912
00001567	2020-07-13		N	ET2	Mechanical	High-volume	194.527
00001568	2020-07-05		N	ET1	Mechanical	High-volume	151.298
00001569	2020-07-07		N	ET1	Mechanical	High-volume	172.912
00001570	2020-07-08		N	ET1	Mechanical	High-volume	972.633
00001574	2020-07-04		N	ET2	Mechanical	High-volume	216.141
00001575	2020-07-03		N	ET2	Mechanical	High-volume	216.141
00001576	2020-07-10		N	ET2	Mechanical	High-volume	237.755
00001577	2020-07-11		N	ET1	Mechanical	High-volume	194.527
00001578	2020-07-07	Household	Y	FBT	Semi-mechanical	Low-volume	151.298
00001581	2020-07-09		N	ET1	Mechanical	High-volume	216.141
00001582	2020-07-09		N	ET1	Mechanical	High-volume	172.912
00001583	2020-08-08	Household	N	ET1	Mechanical	High-volume	172.912
00001584	2020-07-08		N	ET1	Mechanical	High-volume	172.912
00001585	2020-07-11	Household	Y	FBT	Semi-mechanical	Low-volume	172.912
00001586	2020-07-10		N	ET1	Mechanical	High-volume	-
00001587	2020-07-13	Household	Y	FBT	Semi-mechanical	Low-volume	172.912
00001590	2020-07-13	Household	Y	FBT	Semi-mechanical	Low-volume	172.912
00001592	2020-07-14	Household	Y	FBT	Semi-mechanical	Low-volume	-
00001593	2020-07-16	Corporate	N	ET2	Mechanical	High-volume	216.141
00001594	2020-07-12		N	ET2	Mechanical	High-volume	259.369
00001596	2020-07-13		N	ET1	Mechanical	High-volume	216.141
00001597	2020-07-14		N	ET1	Mechanical	High-volume	194.527
00001599	2020-07-14		N	ET1	Mechanical	High-volume	172.912
00001601	2020-07-15	Household	Y	FBT	Semi-mechanical	Low-volume	172.912
00001603	2020-07-25		N	ET1	Mechanical	High-volume	-
00001606	2020-07-15		N	ET2	Mechanical	High-volume	194.527
00001607	2020-07-18	Household	Y	FBT	Semi-mechanical	Low-volume	-
00001608	2020-07-15		N	ET2	Mechanical	High-volume	172.912
00001610	2020-07-18	Household	Y	FBT	Semi-mechanical	Low-volume	172.912
00001611	2020-07-19		N	ET1	Mechanical	High-volume	216.141
00001612	2020-07-18	Household	Y	FBT	Semi-mechanical	Low-volume	172.912
00001613	2020-07-16		N	ET1	Mechanical	High-volume	194.527
00001616	2020-07-20	Household	Y	FBT	Semi-mechanical	Low-volume	172.912
00001617	2020-07-18		N	ET1	Mechanical	High-volume	194.527
00001621	2020-08-14	Household	N	ET1	Mechanical	High-volume	194.527
00001622	2020-07-25	Household	Y	FBT	Semi-mechanical	Low-volume	194.527
00001624	2020-07-18		N	ET2	Mechanical	High-volume	194.527
00001625	2020-07-20	Household	Y	FBT	Semi-mechanical	Low-volume	172.912
00001627	2020-07-22	Household	Y	FBT	Semi-mechanical	Low-volume	-
00001628	2020-07-19	Corporate	N	ET2	Mechanical	High-volume	172.912
00001629	2020-07-19		N	ET2	Mechanical	High-volume	194.527
00001631	2020-07-20		N	ET1	Mechanical	High-volume	-
00001633	2020-07-21	Household	Y	FBT	Semi-mechanical	Low-volume	172.912
00001634	2019-11-01	Household	Y	FBT	Semi-mechanical	Low-volume	165.827
00001636	2020-07-25		N	ET1	Mechanical	High-volume	194.527
00001641	2020-07-21		N	ET2	Mechanical	High-volume	-
00001642	2020-07-22		N	ET1	Mechanical	High-volume	-
00001643	2020-08-02	Household	Y	FBT	Semi-mechanical	Low-volume	-
00001644	2020-07-26		N	ET2	Mechanical	High-volume	194.527
00001646	2019-11-28		N	ET2	Mechanical	High-volume	186.556
00001647	2019-11-25		N	ET2	Mechanical	High-volume	207.284
00001648	2019-11-25	Household	Y	FBT	Semi-mechanical	Low-volume	207.284
00001649	2019-11-20		N	ET2	Mechanical	High-volume	207.284
00001651	2020-07-22		N	ET2	Mechanical	High-volume	864.562
00001652	2020-07-23		N	ET2	Mechanical	High-volume	216.141
00001653	2020-07-22	Household	Y	FBT	Semi-mechanical	Low-volume	172.912
00001655	2020-07-25	Household	Y	FBT	Semi-mechanical	Low-volume	172.912
00001658	2020-08-12	Household	Y	FBT	Semi-mechanical	Low-volume	172.912
00001659	2020-07-27		N	ET1	Mechanical	High-volume	207.495
00001663	2020-07-26		N	ET1	Mechanical	High-volume	172.912
00001664	2020-07-25		N	ET2	Mechanical	High-volume	194.527
00001665	2020-08-11	Household	Y	FBT	Semi-mechanical	Low-volume	324.211
00001666	2020-07-29	Household	Y	FBT	Semi-mechanical	Low-volume	172.912
00001667	2020-07-27		N	ET1	Mechanical	High-volume	172.912
00001672	2020-07-30		N	ET1	Mechanical	High-volume	194.527
00001676	2020-07-31		N	ET1	Mechanical	High-volume	172.912
00001677	2020-07-31	Household	Y	FBT	Semi-mechanical	Low-volume	172.912
00001679	2020-07-31	Household	Y	FBT	Semi-mechanical	Low-volume	-
00001681	2020-08-03	Household	Y	FBT	Semi-mechanical	Low-volume	172.912
00001683	2020-07-31	Corporate	Y	FBT	Semi-mechanical	Low-volume	194.527
00001684	2020-07-30	Corporate	N	ET2	Mechanical	High-volume	216.141
00001692	2020-08-03	Household	N	ET1	Mechanical	High-volume	194.527
00001695	2020-08-04	Household	N	ET2	Mechanical	High-volume	172.912
00001696	2020-08-05	Household	N	ET1	Mechanical	High-volume	172.912
00001697	2020-08-05	Household	N	ET1	Mechanical	High-volume	172.912
00001698	2020-08-07	Household	N	ET1	Mechanical	High-volume	216.141
00001699	2020-08-02	Household	N	ET2	Mechanical	High-volume	194.527
00001701	2020-08-05	Household	N	ET2	Mechanical	High-volume	194.527
00001702	2020-08-04	Corporate	N	ET2	Mechanical	High-volume	216.141
00001703	2020-08-06	Household	N	ET1	Mechanical	High-volume	-
00001704	2020-08-07	Household	Y	FBT	Semi-mechanical	Low-volume	216.141
00001705	2020-08-05	Corporate	N	ET2	Mechanical	High-volume	259.369
00001707	2020-08-07	Household	N	ET1	Mechanical	High-volume	216.141
00001708	2020-08-29	Household	Y	FBT	Semi-mechanical	Low-volume	172.912
00001711	2020-08-10	Household	Y	FBT	Semi-mechanical	Low-volume	324.211
00001713	2020-08-08	Household	N	ET1	Mechanical	High-volume	194.527
00001715	2020-08-20	Household	Y	FBT	Semi-mechanical	Low-volume	172.912
00001717	2020-08-12	Household	Y	FBT	Semi-mechanical	Low-volume	-
00001718	2020-08-07	Corporate	N	ET2	Mechanical	High-volume	216.141
00001719	2020-08-08	Corporate	N	ET2	Mechanical	High-volume	540.351
00001722	2020-08-10	Corporate	N	ET1	Mechanical	High-volume	182.855
00001723	2020-08-09	Corporate	N	ET2	Mechanical	High-volume	540.351
00001724	2020-08-01	Household	Y	FBT	Semi-mechanical	Low-volume	172.912
00001725	2020-08-13	Household	N	ET1	Mechanical	High-volume	182.855
00001726	2020-08-11	Household	N	ET1	Mechanical	High-volume	203.172
00001728	2020-08-20	Household	N	ET1	Mechanical	High-volume	172.912
00001730	2020-09-10	Corporate	N	ET1	Mechanical	High-volume	389.053
00001731	2020-08-14	Household	Y	FBT	Semi-mechanical	Low-volume	172.912
00001733	2020-08-14	Corporate	N	ET2	Mechanical	High-volume	540.351
00001734	2020-08-14	Household	N	ET1	Mechanical	High-volume	216.141
00001737	2020-08-17	Household	Y	FBT	Semi-mechanical	Low-volume	172.912
00001740	2020-08-14	Household	Y	FBT	Semi-mechanical	Low-volume	172.912
00001741	2020-08-13	Household	N	ET1	Mechanical	High-volume	182.855
00001742	2020-08-11	Corporate	N	ET2	Mechanical	High-volume	648.422
00001743	2020-08-20	Household	N	ET1	Mechanical	High-volume	172.912
00001744	2020-08-17	Household	Y	FBT	Semi-mechanical	Low-volume	172.912
00001749	2020-08-17	Household	N	ET1	Mechanical	High-volume	194.527
00001750	2020-08-19	Household	N	ET1	Mechanical	High-volume	172.912
00001752	2020-08-26	Corporate	N	ET1	Mechanical	High-volume	172.912
00001753	2020-08-19	Household	N	ET1	Mechanical	High-volume	-
00001756		Household	N		-	-	-
00001758	2020-08-19	Household	Y	FBT	Semi-mechanical	Low-volume	-
00001760	2020-08-14	Corporate	N	ET2	Mechanical	High-volume	86.4562
00001764	2020-08-30	Household	Y	FBT	Semi-mechanical	Low-volume	172.912
00001765	2020-08-20	Household	Y	FBT	Semi-mechanical	Low-volume	172.912
00001768	2020-08-20	Household	N	ET1	Mechanical	High-volume	194.527
00001769	2020-08-22	Household	Y	FBT	Semi-mechanical	Low-volume	172.912
00001770	2020-08-20	Household	N	ET2	Mechanical	High-volume	216.141
00001771	2020-08-21	Household	N	ET2	Mechanical	High-volume	203.172
00001772	2020-08-22	Household	Y	FBT	Semi-mechanical	Low-volume	162.538
00001775	2020-08-21	Household	Y	FBT	Semi-mechanical	Low-volume	-
00001779	2020-08-24	Household	Y	FBT	Semi-mechanical	Low-volume	172.912
00001780	2020-08-23	Household	N	ET1	Mechanical	High-volume	194.527
00001781	2020-08-24	Household	N	ET1	Mechanical	High-volume	194.527
00001782	2020-08-24	Household	Y	FBT	Semi-mechanical	Low-volume	172.912
00001785	2020-08-25	Corporate	N	ET2	Mechanical	High-volume	205.334
00001786	2020-08-24	Household	N	ET1	Mechanical	High-volume	162.538
00001788	2020-08-23	Corporate	N	ET2	Mechanical	High-volume	2053.34
00001789	2020-08-26	Corporate	N	ET2	Mechanical	High-volume	172.912
00001790	2020-08-26	Corporate	N	ET2	Mechanical	High-volume	237.755
00001791	2020-08-27	Corporate	N	ET2	Mechanical	High-volume	3242.11
00001792	2020-08-27	Household	Y	FBT	Semi-mechanical	Low-volume	324.211
00001793	2020-08-31	Household	N	ET1	Mechanical	High-volume	172.912
00001795	2020-08-29	Household	Y	FBT	Semi-mechanical	Low-volume	172.912
00001799	2020-08-30	Corporate	N	ET2	Mechanical	High-volume	432.281
00001801	2020-09-01	Household	Y	FBT	Semi-mechanical	Low-volume	172.912
00001802	2020-08-30	Household	Y	FBT	Semi-mechanical	Low-volume	172.912
00001803	2020-09-01	Household	Y	FBT	Semi-mechanical	Low-volume	172.912
00001806	2020-09-01	Household	N	ET1	Mechanical	High-volume	194.527
00001807	2020-09-07	Household	N	ET1	Mechanical	High-volume	194.527
00001808	2020-09-02	Household	Y	FBT	Semi-mechanical	Low-volume	172.912
00001810	2020-09-02	Household	N	ET1	Mechanical	High-volume	194.527
00001812	2020-08-31	Corporate	N	ET1	Mechanical	High-volume	216.141
00001813	2020-09-02	Household	Y	FBT	Semi-mechanical	Low-volume	172.912
00001815	2020-09-05	Household	Y	FBT	Semi-mechanical	Low-volume	-
00001816	2020-09-09	Household	Y	FBT	Semi-mechanical	Low-volume	172.912
00001819	2020-09-14	Household	Y	FBT	Semi-mechanical	Low-volume	-
00001821	2020-09-04	Corporate	N	ET1	Mechanical	High-volume	172.912
00001822	2020-09-04	Household	N	ET1	Mechanical	High-volume	108.07
00001823	2020-09-04	Corporate	N	ET2	Mechanical	High-volume	216.141
00001825	2020-09-04	Household	N	ET1	Mechanical	High-volume	194.527
00001829	2020-09-09	Household	Y	FBT	Semi-mechanical	Low-volume	172.912
00001830	2020-09-14	Household	Y	FBT	Semi-mechanical	Low-volume	172.912
00001831	2020-09-08	Household	N	ET1	Mechanical	High-volume	194.527
00001833	2020-09-10	Household	Y	FBT	Semi-mechanical	Low-volume	324.211
00001835	2020-09-05	Household	N	ET1	Mechanical	High-volume	172.912
00001836	2020-09-05	Corporate	N	ET1	Mechanical	High-volume	172.912
00001838	2020-09-09	Household	N	ET1	Mechanical	High-volume	293.951
00001840	2020-09-11	Household	Y	FBT	Semi-mechanical	Low-volume	172.912
00001841	2020-09-12	Corporate	N	ET2	Mechanical	High-volume	765.138
00001843	2020-09-11	Household	Y	FBT	Semi-mechanical	Low-volume	172.912
00001846	2020-09-09	Household	N	ET1	Mechanical	High-volume	194.527
00001848	2020-09-08	Household	N	ET1	Mechanical	High-volume	172.912
00001850	2020-09-07	Household	N	ET2	Mechanical	High-volume	194.527
00001853	2020-09-12	Corporate	N	ET1	Mechanical	High-volume	172.912
00001854	2020-09-11	Household	N	ET1	Mechanical	High-volume	194.527
00001855	2020-09-12	Household	Y	FBT	Semi-mechanical	Low-volume	432.281
00001858	2020-09-27	Household	Y	FBT	Semi-mechanical	Low-volume	324.211
00001859	2020-09-15	Household	Y	FBT	Semi-mechanical	Low-volume	172.912
00001860	2020-09-13	Corporate	N	ET2	Mechanical	High-volume	-
00001861	2020-09-15	Household	N	ET1	Mechanical	High-volume	194.527
00001863	2020-09-13	Household	N	ET1	Mechanical	High-volume	194.527
00001864	2020-09-13	Household	N	ET2	Mechanical	High-volume	194.527
00001866	2020-09-15	Household	N	ET1	Mechanical	High-volume	172.912
00001867	2020-09-11	Corporate	N	ET1	Mechanical	High-volume	194.527
00001868	2020-09-13	Household	N	ET2	Mechanical	High-volume	216.141
00001869	2020-09-12	Household	N	ET1	Mechanical	High-volume	172.912
00001870	2020-09-06	Corporate	N	ET2	Mechanical	High-volume	765.138
00001871	2020-09-15	Household	Y	FBT	Semi-mechanical	Low-volume	172.912
00001875	2020-09-15	Household	N	ET1	Mechanical	High-volume	172.912
00001879	2020-09-17	Household	N	ET1	Mechanical	High-volume	194.527
00001880	2020-09-19	Household	Y	FBT	Semi-mechanical	Low-volume	259.369
00001881	2020-09-20	Household	Y	FBT	Semi-mechanical	Low-volume	-
00001884	2020-09-19	Household	Y	FBT	Semi-mechanical	Low-volume	172.912
00001887	2020-09-22	Household	N	ET1	Mechanical	High-volume	-
00001888	2020-09-21	Corporate	Y	FBT	Semi-mechanical	Low-volume	648.422
00001894	2020-09-18	Corporate	N	ET2	Mechanical	High-volume	205.334
00001895	2020-09-19	Corporate	N	ET2	Mechanical	High-volume	510.092
00001896	2020-09-20	Corporate	N	ET2	Mechanical	High-volume	510.092
00001898	2020-09-23	Household	N	ET1	Mechanical	High-volume	172.912
00001899	2020-09-30	Household	N	ET1	Mechanical	High-volume	172.912
00001900	2020-09-19	Household	N	ET2	Mechanical	High-volume	-
00001903	2020-09-26	Corporate	Y	FBT	Semi-mechanical	Low-volume	177.235
00001904	2020-09-24	Household	Y	FBT	Semi-mechanical	Low-volume	172.912
00001906	2020-09-24	Corporate	N	ET2	Mechanical	High-volume	1621.05
00001907	2020-09-24	Household	N	ET1	Mechanical	High-volume	194.527
00001909	2020-10-14	Household	Y	FBT	Semi-mechanical	Low-volume	172.912
00001910	2020-09-28	Household	Y	FBT	Semi-mechanical	Low-volume	172.912
00001911	2020-09-25	Household	N	ET1	Mechanical	High-volume	194.527
00001912	2020-09-25	Household	N	ET1	Mechanical	High-volume	194.527
00001913	2020-09-26	Household	N	ET1	Mechanical	High-volume	194.527
00001914	2020-10-21	Corporate	N	ET1	Mechanical	High-volume	765.138
00001915	2020-09-26	Household	N	ET1	Mechanical	High-volume	172.912
00001916	2020-09-28	Household	Y	FBT	Semi-mechanical	Low-volume	172.912
00001917	2020-09-27	Corporate	N	ET2	Mechanical	High-volume	205.334
00001918	2020-09-27	Household	N	ET1	Mechanical	High-volume	194.527
00001920	2020-09-26	Corporate	N	ET2	Mechanical	High-volume	194.527
00001922	2020-09-28	Household	Y	FBT	Semi-mechanical	Low-volume	216.141
00001926	2020-10-02	Household	Y	FBT	Semi-mechanical	Low-volume	172.912
00001927	2020-09-30	Household	N	ET2	Mechanical	High-volume	-
00001929	2020-09-29	Household	N	ET1	Mechanical	High-volume	172.912
00001933	2020-10-02	Household	Y	FBT	Semi-mechanical	Low-volume	172.912
00001940	2020-10-04	Household	N	ET1	Mechanical	High-volume	-
00001945	2020-10-04	Household	N	ET1	Mechanical	High-volume	194.527
00001947	2020-10-02	Household	N	ET1	Mechanical	High-volume	194.527
00001948	2020-10-03	Household	N	ET1	Mechanical	High-volume	-
00001950	2020-10-03	Household	N	ET1	Mechanical	High-volume	151.298
00001951	2020-10-01	Corporate	N	ET2	Mechanical	High-volume	205.334
00001952	2020-10-06	Corporate	N	ET2	Mechanical	High-volume	518.737
00001954	2020-10-05	Household	N	ET1	Mechanical	High-volume	194.527
00001955	2020-10-06	Household	N	ET1	Mechanical	High-volume	194.527
00001957	2020-10-07	Household	N	ET1	Mechanical	High-volume	172.912
00001958	2020-10-08	Household	Y	FBT	Semi-mechanical	Low-volume	172.912
00001959	2020-10-06	Household	N	ET1	Mechanical	High-volume	194.527
00001962	2020-10-07	Household	N	ET1	Mechanical	High-volume	194.527
00001963	2020-10-07	Corporate	N	ET2	Mechanical	High-volume	194.527
00001964	2020-10-08	Household	N	ET1	Mechanical	High-volume	172.912
00001965	2020-10-07	Household	N	ET2	Mechanical	High-volume	-
00001966	2020-10-08	Household	N	ET1	Mechanical	High-volume	-
00001967	2020-10-10	Household	Y	FBT	Semi-mechanical	Low-volume	324.211
00001968	2020-10-09	Household	N	ET1	Mechanical	High-volume	194.527
00001970	2020-10-09	Corporate	N	ET1	Mechanical	High-volume	389.053
00001973	2020-10-12	Household	N	ET1	Mechanical	High-volume	194.527
00001974	2020-10-09	Corporate	N	ET2	Mechanical	High-volume	1621.05
00001976	2020-10-10	Household	N	ET1	Mechanical	High-volume	172.912
00001977	2020-10-11	Corporate	N	ET2	Mechanical	High-volume	1275.23
00001978	2020-10-13	Household	N	ET1	Mechanical	High-volume	172.912
00001980	2020-10-14	Household	Y	FBT	Semi-mechanical	Low-volume	172.912
00001981	2020-10-17	Household	N	ET1	Mechanical	High-volume	172.912
00001982	2020-10-14	Household	Y	FBT	Semi-mechanical	Low-volume	172.912
00001983	2020-10-13	Household	N	ET1	Mechanical	High-volume	172.912
00001984	2020-10-14	Household	N	ET1	Mechanical	High-volume	-
00001985	2020-10-17	Household	Y	FBT	Semi-mechanical	Low-volume	172.912
00001986	2020-10-14	Household	N	ET1	Mechanical	High-volume	194.527
00001988	2020-10-14	Corporate	N	ET2	Mechanical	High-volume	216.141
00001989	2020-10-12	Corporate	N	ET2	Mechanical	High-volume	1275.23
00001990	2020-10-13	Corporate	N	ET2	Mechanical	High-volume	205.334
00001991	2020-10-14	Corporate	N	ET2	Mechanical	High-volume	765.138
00001993	2020-10-15	Household	N	ET2	Mechanical	High-volume	216.141
00001994	2020-10-15	Household	N	ET1	Mechanical	High-volume	194.527
00001995	2020-10-15	Corporate	N	ET1	Mechanical	High-volume	194.527
00001996	2020-10-15	Household	N	ET2	Mechanical	High-volume	216.141
00001998	2020-10-25	Corporate	N	ET1	Mechanical	High-volume	172.912
00001999	2020-10-16	Corporate	N	ET1	Mechanical	High-volume	194.527
00002000	2020-10-17	Household	Y	FBT	Semi-mechanical	Low-volume	172.912
00002001	2020-10-16	Household	N	ET1	Mechanical	High-volume	194.527
00002002	2020-10-19	Household	N	ET1	Mechanical	High-volume	194.527
00002003	2020-10-18	Household	Y	FBT	Semi-mechanical	Low-volume	172.912
00002004	2020-10-17	Household	N	ET1	Mechanical	High-volume	216.141
00002005	2020-10-24	Household	N	ET1	Mechanical	High-volume	172.912
00002006	2020-10-18	Household	N	ET2	Mechanical	High-volume	216.141
00002007	2020-10-19	Household	N	ET1	Mechanical	High-volume	194.527
00002008	2020-10-18	Household	N	ET1	Mechanical	High-volume	194.527
00002009	2020-10-19	Household	N	ET1	Mechanical	High-volume	172.912
00002010	2020-10-19	Corporate	N	ET2	Mechanical	High-volume	1621.05
00002013	2020-10-20	Household	N	ET1	Mechanical	High-volume	172.912
00002014	2020-10-21	Household	N	ET1	Mechanical	High-volume	194.527
00002016	2020-10-20	Corporate	N	ET1	Mechanical	High-volume	194.527
00002018	2020-10-22	Corporate	N	ET1	Mechanical	High-volume	-
00002019	2020-10-22	Household	N	ET2	Mechanical	High-volume	172.912
00002023	2020-10-24	Household	N	ET1	Mechanical	High-volume	194.527
00002024	2020-10-25	Household	N	ET1	Mechanical	High-volume	172.912
00002026	2020-10-23	Household	N	ET1	Mechanical	High-volume	194.527
00002027	2020-10-26	Household	N	ET1	Mechanical	High-volume	172.912
00002028	2020-10-25	Corporate	N	ET1	Mechanical	High-volume	194.527
00002029	2020-12-20	Corporate	N	ET2	Mechanical	High-volume	637.615
00002032	2020-10-26	Household	N	ET2	Mechanical	High-volume	216.141
00002033	2020-10-22	Corporate	N	ET1	Mechanical	High-volume	1020.18
00002034	2020-10-23	Corporate	N	ET1	Mechanical	High-volume	255.046
00002036	2020-10-28	Household	N	ET2	Mechanical	High-volume	216.141
00002037	2020-10-28	Household	N	ET1	Mechanical	High-volume	172.912
00002038	2020-10-30	Household	N	ET1	Mechanical	High-volume	-
00002040	2020-10-29	Corporate	N	ET2	Mechanical	High-volume	1188.77
00002045	2020-10-30	Household	N	ET1	Mechanical	High-volume	172.912
00002046	2020-11-01	Household	N	ET1	Mechanical	High-volume	194.527
00002047	2020-11-01	Household	N	ET1	Mechanical	High-volume	172.912
00002048	2020-11-01	Household	N	ET1	Mechanical	High-volume	172.912
00002050	2020-11-02	Household	N	ET1	Mechanical	High-volume	194.527
00002051	2020-10-31	Corporate	N	ET2	Mechanical	High-volume	1167.16
00002053	2020-11-02	Household	N	ET2	Mechanical	High-volume	194.527
00002054	2020-11-03	Household	N	ET2	Mechanical	High-volume	190.204
00002055	2020-11-04	Corporate	N	ET1	Mechanical	High-volume	194.527
00002057	2020-11-02	Household	N	ET2	Mechanical	High-volume	216.141
00002058	2020-11-04	Corporate	N	ET1	Mechanical	High-volume	194.527
00002060	2020-11-14	Household	N	ET1	Mechanical	High-volume	389.053
00002061	2020-11-05	Corporate	N	ET1	Mechanical	High-volume	540.351
00002062	2020-11-06	Corporate	N	ET1	Mechanical	High-volume	235.377
00002065	2020-12-02	Household	Y	FBT	Semi-mechanical	Low-volume	151.298
00002066	2020-11-11	Household	Y	FBT	Semi-mechanical	Low-volume	172.912
00002067	2020-11-08	Household	N	ET1	Mechanical	High-volume	216.141
00002069	2020-11-08	Household	N	ET2	Mechanical	High-volume	194.527
00002070	2020-11-09	Household	N	ET2	Mechanical	High-volume	172.912
00002072	2020-11-13	Household	N	ET1	Mechanical	High-volume	172.912
00002073	2020-11-11	Household	Y	FBT	Semi-mechanical	Low-volume	172.912
00002075	2020-11-11	Corporate	N	ET2	Mechanical	High-volume	86.4562
00002076	2020-11-12	Household	N	ET2	Mechanical	High-volume	194.527
00002077	2020-11-15	Household	N	ET1	Mechanical	High-volume	172.912
00002079	2020-11-12	Corporate	N	ET1	Mechanical	High-volume	229.541
00002082	2020-11-12	Corporate	N	ET2	Mechanical	High-volume	194.527
00002083	2020-11-11	Household	N	ET2	Mechanical	High-volume	194.527
00002084	2020-12-01	Household	N	ET1	Mechanical	High-volume	155.621
00002085	2020-11-27	Household	Y	FBT	Semi-mechanical	Low-volume	-
00002086	2020-11-20	Household	N	ET1	Mechanical	High-volume	155.621
00002087	2020-11-15	Corporate	N	ET2	Mechanical	High-volume	242.294
00002090	2020-11-16	Household	N	ET1	Mechanical	High-volume	194.527
00002091	2020-11-16	Corporate	N	ET1	Mechanical	High-volume	172.912
00002093	2020-11-13	Corporate	N	ET2	Mechanical	High-volume	382.569
00002094	2020-11-15	Corporate	N	ET2	Mechanical	High-volume	242.294
00002095	2020-11-20	Corporate	N	ET1	Mechanical	High-volume	255.046
00002096	2020-11-14	Corporate	N	ET2	Mechanical	High-volume	382.569
00002097	2020-11-14	Corporate	N	ET1	Mechanical	High-volume	540.351
00002099	2020-11-16	Household	N	ET1	Mechanical	High-volume	194.527
00002101	2020-11-17	Household	N	ET2	Mechanical	High-volume	194.527
00002102	2020-11-17	Household	N	ET2	Mechanical	High-volume	172.912
00002103	2020-11-17	Household	N	ET1	Mechanical	High-volume	216.141
00002104	2020-11-20	Household	Y	FBT	Semi-mechanical	Low-volume	172.912
00002105	2020-11-18	Household	N	ET1	Mechanical	High-volume	172.912
00002106	2020-11-17	Household	N	ET1	Mechanical	High-volume	194.527
00002107	2020-11-18	Corporate	N	ET2	Mechanical	High-volume	194.527
00002108	2020-11-18	Corporate	N	ET1	Mechanical	High-volume	194.527
00002110	2020-11-20	Household	Y	FBT	Semi-mechanical	Low-volume	-
00002111	2020-12-10	Household	N	ET1	Mechanical	High-volume	155.621
00002112	2020-11-23	Corporate	N	ET1	Mechanical	High-volume	0
00002113	2020-11-20	Corporate	N	ET2	Mechanical	High-volume	175.074
00002114	2020-11-26	Household	N	ET1	Mechanical	High-volume	155.621
00002117	2020-11-21	Household	N	ET1	Mechanical	High-volume	216.141
00002119	2020-11-23	Household	N	ET2	Mechanical	High-volume	175.074
00002124	2020-11-21	Corporate	N	ET2	Mechanical	High-volume	205.334
00002125	2020-11-20	Household	N	ET1	Mechanical	High-volume	155.621
00002126	2020-11-20	Corporate	N	ET2	Mechanical	High-volume	510.092
00002127	2020-11-25	Household	N	ET1	Mechanical	High-volume	194.527
00002129	2020-11-24	Corporate	N	ET2	Mechanical	High-volume	864.562
00002130	2020-11-24	Household	N	ET1	Mechanical	High-volume	175.074
00002131	2020-11-27	Household	Y	FBT	Semi-mechanical	Low-volume	155.621
00002132	2020-11-25	Household	N	ET2	Mechanical	High-volume	-
00002133	2020-11-25	Corporate	N	ET1	Mechanical	High-volume	194.527
00002135	2020-12-02	Household	Y	FBT	Semi-mechanical	Low-volume	155.621
00002138	2020-11-26	Household	N	ET1	Mechanical	High-volume	155.621
00002139	2020-11-26	Corporate	N	ET2	Mechanical	High-volume	205.334
00002140	2020-11-25	Corporate	N	ET1	Mechanical	High-volume	540.351
00002142	2020-11-28	Household	N	ET2	Mechanical	High-volume	155.621
00002144	2020-11-30	Corporate	N	ET2	Mechanical	High-volume	194.527
00002145	2020-11-19	Household	N	ET1	Mechanical	High-volume	-
00002146	2020-11-19	Household	N	ET1	Mechanical	High-volume	-
00002147	2020-11-19	Household	Y	ET1	Semi-mechanical	High-volume	0
00002148	2020-11-19	Household	Y	ET1	Semi-mechanical	High-volume	0
00002151	2020-11-28	Household	N	ET1	Mechanical	High-volume	175.074
00002152	2020-11-28	Household	N	ET1	Mechanical	High-volume	194.527
00002154	2020-11-28	Household	N	ET2	Mechanical	High-volume	194.527
00002155	2020-11-30	Household	N	ET1	Mechanical	High-volume	194.527
00002156	2020-11-30	Corporate	N	ET2	Mechanical	High-volume	97.2633
00002162	2020-12-03	Corporate	N	ET2	Mechanical	High-volume	205.334
00002163	2020-12-03	Corporate	N	ET2	Mechanical	High-volume	255.046
00002164	2020-12-07	Household	N	ET1	Mechanical	High-volume	155.621
00002166	2020-12-14	Household	N	ET1	Mechanical	High-volume	175.074
00002169	2020-12-05	Corporate	N	ET1	Mechanical	High-volume	194.527
00002171	2020-12-04	Household	N	ET1	Mechanical	High-volume	175.074
00002172	2020-12-08	Household	Y	FBT	Semi-mechanical	Low-volume	155.621
00002176	2020-12-07	Household	Y	FBT	Semi-mechanical	Low-volume	155.621
00002178	2020-12-07	Household	N	ET1	Mechanical	High-volume	175.074
00002179	2020-12-07	Household	Y	FBT	Semi-mechanical	Low-volume	155.621
00002180	2020-12-14	Household	N	ET2	Mechanical	High-volume	172.912
00002181	2020-12-08	Household	Y	FBT	Semi-mechanical	Low-volume	155.621
00002182	2020-12-04	Corporate	N	ET2	Mechanical	High-volume	1275.23
00002184	2020-12-05	Corporate	N	ET2	Mechanical	High-volume	1275.23
00002185	2020-12-07	Household	N	ET2	Mechanical	High-volume	155.621
00002187	2020-12-08	Corporate	N	ET1	Mechanical	High-volume	229.541
00002188	2020-12-27	Corporate	Y	FBT	Semi-mechanical	Low-volume	172.912
00002189	2020-12-08	Household	N	ET1	Mechanical	High-volume	155.621
00002190	2020-12-08	Corporate	N	ET2	Mechanical	High-volume	756.492
00002191	2020-12-07	Corporate	N	ET1	Mechanical	High-volume	194.527
00002192	2021-01-02	Household	Y	FBT	Semi-mechanical	Low-volume	157.68
00002195	2020-12-10	Household	N	ET1	Mechanical	High-volume	175.074
00002197	2020-12-08	Corporate	N	ET1	Mechanical	High-volume	172.912
00002198	2020-12-07	Corporate	N	ET2	Mechanical	High-volume	229.541
00002199	2020-12-08	Corporate	N	ET1	Mechanical	High-volume	140.491
00002200	2020-12-20	Corporate	N	ET2	Mechanical	High-volume	1090.32
00002201	2020-12-10	Household	N	ET1	Mechanical	High-volume	175.074
00002202	2020-12-11	Household	N	ET1	Mechanical	High-volume	75.6492
00002203	2020-12-11	Household	Y	FBT	Semi-mechanical	Low-volume	155.621
00002204	2020-12-11	Household	N	ET1	Mechanical	High-volume	155.621
00002205	2020-12-11	Household	Y	FBT	Semi-mechanical	Low-volume	155.621
00002206	2020-12-15	Household	N	ET2	Mechanical	High-volume	175.074
00002207	2020-12-15	Household	Y	FBT	Semi-mechanical	Low-volume	155.621
00002208	2020-12-14	Household	N	ET1	Mechanical	High-volume	155.621
00002209	2020-12-12	Household	N	ET1	Mechanical	High-volume	172.912
00002210	2020-12-15	Household	Y	FBT	Semi-mechanical	Low-volume	155.621
00002212	2020-12-12	Household	N	ET1	Mechanical	High-volume	194.527
00002214	2020-12-09	Corporate	N	ET2	Mechanical	High-volume	432.281
00002215	2020-12-10	Corporate	N	ET2	Mechanical	High-volume	432.281
00002216	2020-12-15	Household	Y	FBT	Semi-mechanical	Low-volume	175.074
00002218	2021-01-04	Household	N	ET1	Mechanical	High-volume	109.5
00002219	2020-12-22	Household	N	ET2	Mechanical	High-volume	194.527
00002220	2020-12-14	Corporate	N	ET2	Mechanical	High-volume	216.141
00002221	2020-12-14	Household	N	ET2	Mechanical	High-volume	194.527
00002222	2020-12-16	Household	N	ET2	Mechanical	High-volume	175.074
00002227	2020-12-03	Corporate	N	ET1	Mechanical	High-volume	540.351
00002228	2020-12-15	Corporate	N	ET1	Mechanical	High-volume	497.123
00002229	2020-12-21	Household	Y	FBT	Semi-mechanical	Low-volume	151.298
00002230	2020-12-18	Household	N	ET2	Mechanical	High-volume	175.074
00002232	2021-01-14	Household	N	ET1	Mechanical	High-volume	177.39
00002235	2020-12-19	Household	N	ET1	Mechanical	High-volume	155.621
00002236	2020-12-17	Household	N	ET2	Mechanical	High-volume	175.074
00002237	2020-12-17	Household	N	ET2	Mechanical	High-volume	194.527
00002238	2020-12-18	Corporate	N	ET2	Mechanical	High-volume	216.141
00002241	2020-12-19	Corporate	N	ET2	Mechanical	High-volume	216.141
00002242	2020-12-21	Corporate	N	ET2	Mechanical	High-volume	194.527
00002243	2020-12-22	Household	Y	FBT	Semi-mechanical	Low-volume	155.621
00002245	2020-12-27	Household	N	ET1	Mechanical	High-volume	155.621
00002247	2020-12-24	Household	Y	FBT	Semi-mechanical	Low-volume	153.46
00002248	2020-12-19	Household	Y	FBT	Semi-mechanical	Low-volume	155.621
00002249	2020-12-20	Household	Y	FBT	Semi-mechanical	Low-volume	155.621
00002251	2020-12-23	Household	N	ET2	Mechanical	High-volume	175.074
00002253	2020-12-20	Corporate	N	ET1	Mechanical	High-volume	497.123
00002255	2020-12-23	Household	Y	FBT	Semi-mechanical	Low-volume	155.621
00002257	2020-12-27	Household	Y	FBT	Semi-mechanical	Low-volume	155.621
00002258	2020-12-23	Corporate	N	ET2	Mechanical	High-volume	172.912
00002261		Household	N		Mechanical	-	-
00002262	2021-01-09	Household	N	ET2	Mechanical	High-volume	197.1
00002263	2020-12-28	Household	Y	FBT	Semi-mechanical	Low-volume	155.621
00002265	2020-12-24	Household	Y	FBT	Semi-mechanical	Low-volume	155.621
00002266	2020-12-24	Household	Y	FBT	Semi-mechanical	Low-volume	155.621
00002269	2020-12-23	Household	N	ET2	Mechanical	High-volume	175.074
00002270	2020-12-24	Household	N	ET2	Mechanical	High-volume	194.527
00002274	2020-12-28	Household	Y	FBT	Semi-mechanical	Low-volume	155.621
00002277	2020-12-29	Household	N	ET1	Mechanical	High-volume	155.621
00002278	2020-12-31	Household	N	ET2	Mechanical	High-volume	162.105
00002282	2020-12-27	Corporate	N	ET2	Mechanical	High-volume	175.074
00002283	2020-12-29	Household	N	ET1	Mechanical	High-volume	155.621
00002284	2020-12-29	Household	N	ET2	Mechanical	High-volume	216.141
00002285	2020-12-29	Household	N	ET1	Mechanical	High-volume	175.074
00002286	2021-01-03	Household	N	ET1	Mechanical	High-volume	175.2
00002290	2021-01-02	Household	Y	FBT	Semi-mechanical	Low-volume	157.68
00002291	2020-12-30	Corporate	N	ET2	Mechanical	High-volume	205.334
00002292	2021-01-02	Household	N	ET2	Mechanical	High-volume	197.1
00002294	2020-12-30	Household	N	ET1	Mechanical	High-volume	175.074
00002299	2021-01-03	Household	Y	FBT	Semi-mechanical	Low-volume	175.2
00002300	2020-12-31	Household	Y	FBT	Semi-mechanical	Low-volume	155.621
00002303	2020-12-31	Household	N	ET2	Mechanical	High-volume	155.621
00002306	2021-01-02	Household	Dovac	ET1	-	High-volume	177.39
00002308	2020-12-31	Household	N	ET2	Mechanical	High-volume	194.527
00002309	2021-01-05	Household	Y	FBT	Semi-mechanical	Low-volume	157.68
00002310	2021-01-06	Household	Y	FBT	Semi-mechanical	Low-volume	175.2
00002311	2020-12-31	Corporate	N	ET2	Mechanical	High-volume	229.541
00002313	2021-01-03	Household	Y	FBT	Semi-mechanical	Low-volume	175.2
00002314	2021-01-03	Household	N	ET1	Mechanical	High-volume	186.739
00002315	2021-01-08	Household	N	ET1	Mechanical	High-volume	175.2
00002316	2021-01-03	Household	N	ET1	Mechanical	High-volume	175.2
00002319	2021-01-06	Corporate	Y	ET2	Semi-mechanical	High-volume	350.4
00002320	2021-01-05	Household	Y	FBT	Semi-mechanical	Low-volume	157.68
00002324	2021-01-06	Household	Y	FBT	Semi-mechanical	Low-volume	175.2
00002325	2020-12-30	Corporate	N	ET2	Mechanical	High-volume	1275.23
00002326	2020-12-28	Corporate	N	ET2	Mechanical	High-volume	1275.23
00002328	2021-01-05	Corporate	N	ET2	Mechanical	High-volume	394.2
00002329	2021-01-06	Household	N	ET1	Mechanical	High-volume	197.1
00002330	2021-01-07	Household	N	ET2	Mechanical	High-volume	219
00002331	2020-12-28	Corporate	N	ET1	Mechanical	High-volume	497.123
00002334	2021-01-08	Household	N	ET1	Mechanical	High-volume	197.1
00002337	2021-02-09	Corporate	N	ET2	Mechanical	High-volume	258.42
00002338	2021-01-11	Corporate	N	ET1	Mechanical	High-volume	175.2
00002339	2021-01-10	Corporate	N	ET1	Mechanical	High-volume	503.7
00002340	2021-01-13	Household	Y	FBT	Semi-mechanical	Low-volume	175.2
00002341	2021-01-14	Corporate	N	ET1	Mechanical	High-volume	175.2
00002342	2021-01-12	Household	N	ET1	Mechanical	High-volume	197.1
00002343	2021-01-14	Household	N	ET1	Mechanical	High-volume	197.1
00002344	2021-03-04	Household	Y	FBT	Semi-mechanical	Low-volume	175.2
00002345	2021-01-13	Corporate	Y	FBT	Semi-mechanical	Low-volume	175.2
00002352	2021-01-14	Corporate	N	ET1	Mechanical	High-volume	175.2
00002353	2021-01-14	Household	N	ET1	Mechanical	High-volume	197.1
00002355	2021-01-17	Household	N	ET1	Mechanical	High-volume	197.1
00002356	2021-01-28	Household	N	ET1	Mechanical	High-volume	219
00002358	2021-01-04	Corporate	N	ET2	Mechanical	High-volume	646.05
00002359	2021-01-15	Household	N	ET1	Mechanical	High-volume	197.1
00002360	2021-01-04	Corporate	N	ET1	Mechanical	High-volume	503.7
00002362	2021-01-15	Household	N	ET2	Mechanical	High-volume	219
00002366	2021-01-18	Household	N	ET1	Mechanical	High-volume	175.2
00002367	2021-01-17	Household	N	ET1	Mechanical	High-volume	219
00002369	2021-01-17	Corporate	N	ET2	Mechanical	High-volume	240.9
00002370	2021-01-15	Corporate	N	ET1	Mechanical	High-volume	503.7
00002371	2021-01-19	Household	N	ET1	Mechanical	High-volume	219
00002372	2021-01-18	Household	N	ET1	Mechanical	High-volume	197.1
00002376	2021-01-22	Corporate	N	ET2	Mechanical	High-volume	1292.1
00002377	2021-01-22	Household	Y	FBT	Semi-mechanical	Low-volume	179.58
00002379	2021-01-21	Household	N	ET1	Mechanical	High-volume	175.2
00002383	2021-01-21	Corporate	N	ET2	Mechanical	High-volume	503.7
00002385	2021-01-21	Corporate	N	ET2	Mechanical	High-volume	646.05
00002386	2021-01-22	Household	Y	FBT	Semi-mechanical	Low-volume	175.2
00002387	2021-01-23	Household	N	ET1	Mechanical	High-volume	197.1
00002389	2021-01-27	Household	N	ET2	Mechanical	High-volume	219
00002390	2021-01-24	Household	N	ET1	Mechanical	High-volume	197.1
00002391	2021-01-25	Household	N	ET2	Mechanical	High-volume	262.8
00002392	2021-01-20	Corporate	N	ET2	Mechanical	High-volume	1292.1
00002393	2021-01-25	Corporate	N	ET2	Mechanical	High-volume	646.05
00002394	2021-01-27	Household	N	ET1	Mechanical	High-volume	197.1
00002396	2021-01-27	Household	N	ET1	Mechanical	High-volume	175.2
00002397	2021-01-26	Household	N	ET2	Mechanical	High-volume	219
00002398	2021-01-27	Household	N	ET1	Mechanical	High-volume	197.1
00002400	2021-01-27	Corporate	N	ET1	Mechanical	High-volume	426.864
00002402	2021-01-31	Household	N	ET1	Mechanical	High-volume	175.2
00002406	2021-01-29	Corporate	N	ET2	Mechanical	High-volume	394.2
00002407	2020-04-04		N	ET1	Mechanical	High-volume	194.527
00002408		Household	N		Mechanical	Low-volume	-
00002409	2021-01-29	Household	N	ET1	Mechanical	High-volume	197.1
00002410	2021-01-30	Corporate	N	ET2	Mechanical	High-volume	438
00002412	2021-02-01	Household	N	ET1	Mechanical	High-volume	197.1
00002413	2021-02-06	Household	N	ET1	Mechanical	High-volume	175.2
00002416	2021-02-05	Corporate	N	ET2	Mechanical	High-volume	426.864
00002417	2021-02-06	Household	N	ET1	Mechanical	High-volume	175.2
00002418	2021-02-05	Household	N	ET1	Mechanical	High-volume	175.2
00002419	2021-02-05	Household	N	ET1	Mechanical	High-volume	197.1
00002420	2021-02-07	Household	N	ET1	Mechanical	High-volume	197.1
00002421	2021-02-07	Household	N	ET2	Mechanical	High-volume	197.1
00002425	2021-02-08	Household	N	ET2	Mechanical	High-volume	197.1
00002426	2021-02-06	Household	N	ET1	Mechanical	High-volume	175.2
00002428	2021-03-04	Household	N	ET1	Mechanical	High-volume	197.1
00002429	2021-02-20	Household	N	ET1	Mechanical	High-volume	131.4
00002430	2021-02-11	Household	N	ET2	Mechanical	High-volume	219
00002431	2021-02-09	Household	N	ET2	Mechanical	High-volume	197.1
00002433	2021-02-10	Household	N	ET2	Mechanical	High-volume	197.1
00002434	2021-02-10	Corporate	N	ET2	Mechanical	High-volume	197.1
00002435	2021-02-11	Corporate	N	ET1	Mechanical	High-volume	197.1
00002436	2021-02-11	Household	N	ET1	Mechanical	High-volume	175.2
00002437	2021-02-20	Household	N	ET1	Mechanical	High-volume	131.4
00002438	2021-02-21	Household	N	ET1	Mechanical	High-volume	131.4
00002439	2021-02-12	Household	N	ET2	Mechanical	High-volume	197.1
00002440	2021-02-25	Household	Y	FBT	Semi-mechanical	Low-volume	175.2
00002441	2021-02-10	Corporate	N	ET2	Mechanical	High-volume	426.864
00002442	2021-02-16	Household	Y	ET1	Semi-mechanical	High-volume	175.2
00002443	2021-02-14	Household	N	ET1	Mechanical	High-volume	175.2
00002444	2021-02-15	Household	Y	FBT	Semi-mechanical	Low-volume	175.2
00002445	2021-02-14	Household	N	ET2	Mechanical	High-volume	197.1
00002446	2021-03-15	Corporate	N	ET1	Mechanical	High-volume	219
00002448	2021-02-17	Household	Y	FBT	Semi-mechanical	Low-volume	175.2
00002450	2021-03-02	Household	N	ET1	Mechanical	High-volume	153.3
00002451	2021-02-16	Corporate	N	ET2	Mechanical	High-volume	1292.1
00002452	2021-02-17	Household	Y	FBT	Semi-mechanical	Low-volume	175.2
00002453	2021-03-10	Household	N	ET1	Mechanical	High-volume	153.3
00002456	2021-02-21	Household	N	ET1	Mechanical	High-volume	197.1
00002457	2021-02-19	Household	N	ET1	Mechanical	High-volume	175.2
00002458	2021-02-19	Household	N	ET1	Mechanical	High-volume	197.1
00002460		Corporate	N		Mechanical	-	-
00002461	2021-02-17	Corporate	N	ET2	Mechanical	High-volume	426.864
00002463		Household	N		Mechanical	-	-
00002464	2021-03-06	Corporate	Dovac	ET2	-	High-volume	109.5
00002466	2021-02-17	Corporate	N	ET2	Mechanical	High-volume	1292.1
00002467	2021-02-18	Corporate	N	ET2	Mechanical	High-volume	646.05
00002468	2021-02-23	Household	Y	FBT	Semi-mechanical	Low-volume	175.2
00002469	2021-02-20	Household	N	ET2	Mechanical	High-volume	197.1
00002472	2021-02-23	Household	Y	FBT	Semi-mechanical	Low-volume	175.2
00002474	2021-02-23	Corporate	N	ET2	Mechanical	High-volume	258.42
00002475	2021-02-24	Corporate	N	ET2	Mechanical	High-volume	426.864
00002477	2021-02-25	Household	Y	FBT	Semi-mechanical	Low-volume	175.2
00002480	2021-02-25	Corporate	N	ET1	Mechanical	High-volume	197.1
00002483	2021-02-26	Household	Y	FBT	Semi-mechanical	Low-volume	175.2
00002484	2021-02-24	Corporate	N	ET2	Mechanical	High-volume	104.025
00002486	2021-02-26	Household	Y	FBT	Semi-mechanical	Low-volume	175.2
00002487	2021-02-24	Household	N	ET2	Mechanical	High-volume	219
00002488	2021-02-24	Corporate	Y	FBT	Semi-mechanical	Low-volume	657
00002489	2021-02-25	Household	N	ET1	Mechanical	High-volume	175.2
00002490	2021-02-28	Household	Y	FBT	Semi-mechanical	Low-volume	175.2
00002491	2021-03-15	Household	N	ET1	Mechanical	High-volume	197.1
00002495	2021-02-28	Household	Y	FBT	Semi-mechanical	Low-volume	175.2
00002496	2021-02-28	Household	N	ET1	Mechanical	High-volume	197.1
00002499	2021-03-01	Corporate	N	ET2	Mechanical	High-volume	426.864
00002500	2021-02-27	Household	N	ET2	Mechanical	High-volume	109.5
00002501	2021-02-26	Corporate	N	ET1	Mechanical	High-volume	175.2
00002502	2021-02-27	Corporate	N	ET2	Mechanical	High-volume	1091.5
00002505	2021-03-07	Household	Y	FBT	Semi-mechanical	Low-volume	175.2
00002506	2021-03-04	Household	N	ET1	Mechanical	High-volume	197.1
00002507	2021-03-12	Household	N	ET1	Mechanical	High-volume	197.1
00002508	2021-03-02	Corporate	N	ET2	Mechanical	High-volume	372.3
00002510	2021-03-03	Household	N	ET1	Mechanical	High-volume	175.2
00002511	2021-03-03	Household	N	ET1	Mechanical	High-volume	197.1
00002512	2021-03-06	Corporate	Y	ET1	Semi-mechanical	High-volume	232.578
00002513	2021-03-03	Household	N	ET1	Mechanical	High-volume	197.1
00002515	2021-03-04	Household	Y	FBT	Semi-mechanical	Low-volume	175.2
00002517	2021-03-06	Household	N	ET1	Mechanical	High-volume	175.2
00002519	2021-03-11	Household	N	ET1	Mechanical	High-volume	197.1
00002520	2021-03-05	Household	N	ET1	Mechanical	High-volume	175.2
00002521	2021-03-04	Household	N	ET2	Mechanical	High-volume	197.1
00002522	2021-03-05	Household	N	ET1	Mechanical	High-volume	197.1
00002524	2021-03-10	Household	N	ET1	Mechanical	High-volume	197.1
00002526	2021-03-09	Household	Y	FBT	Semi-mechanical	Low-volume	175.2
00002528	2021-03-07	Household	Y	FBT	Semi-mechanical	Low-volume	175.2
00002529	2021-03-09	Household	Y	FBT	Semi-mechanical	Low-volume	175.2
00002531	2021-03-08	Corporate	N	ET2	Mechanical	High-volume	219
00002532	2021-03-09	Household	N	ET2	Mechanical	High-volume	394.2
00002533		Household	N		Mechanical	-	-
00002535	2021-03-08	Corporate	N	ET2	Mechanical	High-volume	426.864
00002536	2021-03-07	Corporate	N	ET2	Mechanical	High-volume	1292.1
00002538	2021-03-09	Corporate	N	ET1	Mechanical	High-volume	197.1
00002540	2021-03-09	Corporate	N	ET2	Mechanical	High-volume	197.1
00002541	2021-03-11	Household	N	ET1	Mechanical	High-volume	197.1
00002542	2021-03-13	Household	N	ET1	Mechanical	High-volume	197.1
00002543	2021-03-12	Corporate	N	ET2	Mechanical	High-volume	516.84
00002544	2021-03-13	Household	N	ET1	Mechanical	High-volume	197.1
00002545	2021-03-14	Household	N	ET1	Mechanical	High-volume	197.1
00002546	2021-03-10	Corporate	N	ET1	Mechanical	High-volume	197.1
00002547	2021-03-12	Corporate	N	ET2	Mechanical	High-volume	219
00002549	2021-03-17	Household	N	ET1	Mechanical	High-volume	131.4
00002552	2021-03-15	Household	Y	FBT	Semi-mechanical	Low-volume	175.2
00002553	2021-03-14	Household	N	ET1	Mechanical	High-volume	197.1
00002554	2021-03-18	Household	N	ET1	Mechanical	High-volume	175.2
00002555	2021-03-18	Household	Y	FBT	Semi-mechanical	Low-volume	175.2
00002556	2021-03-15	Household	Y	FBT	Semi-mechanical	Low-volume	175.2
00002557	2021-03-26	Corporate	N	ET1	Mechanical	High-volume	258.42
00002559	2021-03-14	Corporate	N	ET1	Mechanical	High-volume	426.864
00002560	2021-03-16	Corporate	Dovac	ET1	-	High-volume	197.1
00002563	2021-03-16	Household	N	ET1	Mechanical	High-volume	197.1
00002565	2021-03-18	Household	N	ET1	Mechanical	High-volume	175.2
00002566	2021-03-18	Household	Y	FBT	Semi-mechanical	Low-volume	175.2
00002567	2021-03-19	Household	N	ET2	Mechanical	High-volume	175.2
00002570	2021-09-08	Household	Y	FBT	Semi-mechanical	Low-volume	175.2
00002571	2021-03-17	Corporate	N	ET2	Mechanical	High-volume	219
00002572	2021-03-16	Household	N	ET1	Mechanical	High-volume	175.2
00002573	2021-03-19	Household	Y	FBT	Semi-mechanical	Low-volume	328.5
00002576	2021-03-17	Household	Y	FBT	Semi-mechanical	Low-volume	328.5
00002578	2021-03-18	Corporate	N	ET1	Mechanical	High-volume	175.2
00002579	2021-03-21	Household	N	ET1	Mechanical	High-volume	175.2
00002580		Household	N		Mechanical	-	-
00002583	2021-03-21	Household	N	ET1	Mechanical	High-volume	197.1
00002584	2021-03-21	Corporate	N	ET2	Mechanical	High-volume	197.1
00002585	2021-03-21	Household	N	ET1	Mechanical	High-volume	175.2
00002586	2021-03-21	Household	N	ET1	Mechanical	High-volume	197.1
00002587	2021-03-26	Household	N	ET1	Mechanical	High-volume	197.1
00002588	2021-03-25	Household	Y	FBT	Semi-mechanical	Low-volume	175.2
00002589	2021-03-25	Household	Y	FBT	Semi-mechanical	Low-volume	175.2
00002590	2021-03-23	Corporate	N	ET2	Mechanical	High-volume	426.864
00002592	2021-04-05	Household	N	ET1	Mechanical	High-volume	175.2
00002593	2021-04-06	Household	N	ET2	Mechanical	High-volume	219
00002595	2021-03-31	Household	Y	FBT	Semi-mechanical	Low-volume	142.35
00002596	2021-03-26	Corporate	N	ET1	Mechanical	High-volume	197.1
00002597	2021-03-29	Corporate	N	ET2	Mechanical	High-volume	426.864
00002598	2021-04-05	Household	N	ET2	Mechanical	High-volume	219
00002600	2021-03-29	Household	N	ET1	Mechanical	High-volume	203.67
00002601	2021-03-27	Household	N	ET2	Mechanical	High-volume	219
00002604	2021-03-28	Household	N	ET2	Mechanical	High-volume	175.2
00002606	2021-03-30	Household	N	ET1	Mechanical	High-volume	219
00002607	2021-03-27	Household	N	ET1	Mechanical	High-volume	175.2
00002608	2021-03-28	Corporate	N	ET2	Mechanical	High-volume	1421.31
00002612	2021-03-31	Household	Y	FBT	Semi-mechanical	Low-volume	175.2
00002613	2021-03-31	Corporate	N	ET2	Mechanical	High-volume	197.1
00002616	2021-03-31	Household	N	ET1	Mechanical	High-volume	197.1
00002617	2021-04-01	Household	N	ET1	Mechanical	High-volume	197.1
00002618	2021-03-31	Corporate	N	ET2	Mechanical	High-volume	219
00002622	2021-04-01	Corporate	Y	FBT	Semi-mechanical	Low-volume	503.7
00002624	2021-04-02	Household	N	ET1	Mechanical	High-volume	175.2
00002625		Corporate	N		Mechanical	-	-
00002626	2021-04-03	Household	N	ET1	Mechanical	High-volume	197.1
00002628	2021-04-02	Household	N	ET1	Mechanical	High-volume	197.1
00002630	2021-04-03	Household	N	ET1	Mechanical	High-volume	175.2
00002631	2021-04-04	Corporate	N	ET2	Mechanical	High-volume	426.864
00002633	2021-04-06	Corporate	N	ET2	Mechanical	High-volume	219
00002634	2021-04-06	Household	N	ET1	Mechanical	High-volume	197.1
00002636	2021-04-06	Household	N	ET1	Mechanical	High-volume	197.1
00002637	2021-04-05	Household	N	ET1	Mechanical	High-volume	175.2
00002639	2021-04-05	Household	N	ET2	Mechanical	High-volume	219
00002640	2021-04-09	Household	Y	FBT	Semi-mechanical	Low-volume	175.2
00002643	2021-04-11	Household	N	ET1	Mechanical	High-volume	175.2
00002644	2021-04-10	Household	N	ET1	Mechanical	High-volume	197.1
00002645	2021-04-15	Household	Y	FBT	Semi-mechanical	Low-volume	175.2
00002646	2021-04-19	Household	N	ET1	Mechanical	High-volume	197.1
00002647	2021-04-10	Household	Y	FBT	Semi-mechanical	Low-volume	175.2
00002648	2021-04-05	Household	N	ET2	Mechanical	High-volume	153.3
00002652	2021-04-08	Corporate	N	ET2	Mechanical	High-volume	197.1
00002653	2021-04-13	Corporate	N	ET2	Mechanical	High-volume	175.2
00002654	2021-04-10	Household	Y	FBT	Semi-mechanical	Low-volume	175.2
00002655	2021-04-15	Household	Y	FBT	Semi-mechanical	Low-volume	175.2
00002657	2021-04-08	Household	N	ET1	Mechanical	High-volume	175.2
00002658	2021-04-09	Household	N	ET1	Mechanical	High-volume	197.1
00002659	2021-04-09	Household	Y	FBT	Semi-mechanical	Low-volume	175.2
00002662	2021-04-10	Household	N	ET2	Mechanical	High-volume	219
00002664	2021-04-10	Household	N	ET2	Mechanical	High-volume	197.1
00002665	2021-04-10	Household	N	ET1	Mechanical	High-volume	175.2
00002666	2021-04-11	Household	N	ET2	Mechanical	High-volume	197.1
00002667	2021-04-12	Corporate	N	ET2	Mechanical	High-volume	426.864
00002670	2021-04-15	Household	Y	FBT	Semi-mechanical	Low-volume	175.2
00002672	2021-04-12	Corporate	N	ET2	Mechanical	High-volume	197.1
00002673	2021-04-14	Household	Y	FBT	Semi-mechanical	Low-volume	175.2
00002675	2021-04-15	Household	N	ET2	Mechanical	High-volume	197.1
00002676	2021-04-18	Household	N	ET1	Mechanical	High-volume	219
00002677	2021-04-15	Household	N	ET1	Mechanical	High-volume	197.1
00002679	2021-04-19	Household	Y	FBT	Semi-mechanical	Low-volume	175.2
00002681	2021-04-19	Household	Y	FBT	Semi-mechanical	Low-volume	175.2
00002682	2021-04-15	Corporate	N	ET2	Mechanical	High-volume	227.164
00002683	2021-04-18	Household	N	ET1	Mechanical	High-volume	219
00002684	2021-04-15	Household	N	ET1	Mechanical	High-volume	175.2
00002687	2021-04-21	Household	N	ET1	Mechanical	High-volume	175.2
00002688	2021-04-18	Household	N	ET2	Mechanical	High-volume	197.1
00002689	2021-04-22	Household	N	ET1	Mechanical	High-volume	219
00002690	2021-04-22	Household	N	ET1	Mechanical	High-volume	219
00002696	2021-04-17	Corporate	N	ET1	Mechanical	High-volume	197.1
00002697	2021-04-18	Corporate	N	ET2	Mechanical	High-volume	426.864
00002698	2021-04-16	Household	N	ET2	Mechanical	High-volume	197.1
00002701	2021-04-21	Household	N	ET1	Mechanical	High-volume	197.1
00002702	2021-04-21	Household	N	ET2	Mechanical	High-volume	197.1
00002703	2021-04-19	Household	N	ET1	Mechanical	High-volume	197.1
00002704	2021-04-19	Corporate	N	ET2	Mechanical	High-volume	219
00002705	2021-04-19	Household	N	ET1	Mechanical	High-volume	197.1
00002707	2021-04-21	Household	N	ET2	Mechanical	High-volume	197.1
00002708	2021-04-21	Household	N	ET1	Mechanical	High-volume	175.2
00002711	2021-04-22	Corporate	N	ET2	Mechanical	High-volume	646.05
00002712	2021-04-25	Household	Y	FBT	Semi-mechanical	Low-volume	175.2
00002713	2021-04-24	Household	Y	FBT	Semi-mechanical	Low-volume	175.2
00002715	2021-04-23	Corporate	N	ET2	Mechanical	High-volume	426.864
00002716	2021-04-25	Household	N	ET1	Mechanical	High-volume	186.15
00002718	2021-04-29	Household	Y	FBT	Semi-mechanical	Low-volume	175.2
00002720	2021-04-29	Household	Y	FBT	Semi-mechanical	Low-volume	175.2
00002721	2021-05-02	Household	Y	FBT	Semi-mechanical	Low-volume	175.2
00002724	2021-04-27	Household	N	ET1	Mechanical	High-volume	197.1
00002725	2021-04-26	Household	N	ET2	Mechanical	High-volume	197.1
00002727	2021-04-30	Household	N	ET2	Mechanical	High-volume	219
00002733	2021-04-28	Household	N	ET2	Mechanical	High-volume	284.7
00002734	2021-04-27	Household	N	ET2	Mechanical	High-volume	219
00002735	2021-04-26	Corporate	N	ET2	Mechanical	High-volume	219
00002736	2021-04-27	Corporate	N	ET2	Mechanical	High-volume	197.1
00002737	2021-04-27	Corporate	N	ET1	Mechanical	High-volume	175.2
00002738	2021-04-23	Corporate	N	ET2	Mechanical	High-volume	1292.1
00002739	2021-04-24	Corporate	N	ET2	Mechanical	High-volume	646.05
00002740	2021-04-24	Household	N	ET1	Mechanical	High-volume	197.1
00002741	2021-04-23	Corporate	N	ET1	Mechanical	High-volume	197.1
00002743	2021-05-01	Household	N	ET1	Mechanical	High-volume	219
00002744	2021-05-01	Household	Y	FBT	Semi-mechanical	Low-volume	175.2
00002745	2021-05-02	Household	N	ET1	Mechanical	High-volume	175.2
00002746	2021-05-03	Household	N	ET1	Mechanical	High-volume	197.1
00002747	2021-05-09	Household	Y	FBT	Semi-mechanical	Low-volume	175.2
00002749	2021-05-30	Household	N	ET2	Mechanical	High-volume	175.2
00002751	2021-05-04	Household	N	ET2	Mechanical	High-volume	197.1
00002755	2021-05-04	Household	N	ET1	Mechanical	High-volume	197.1
00002758	2021-04-30	Household	N	ET2	Mechanical	High-volume	197.1
00002759	2021-04-29	Household	N	ET1	Mechanical	High-volume	131.4
00002761	2021-05-04	Corporate	N	ET1	Mechanical	High-volume	197.1
00002762	2021-05-03	Corporate	N	ET2	Mechanical	High-volume	426.864
00002763	2021-05-03	Household	N	ET2	Mechanical	High-volume	197.1
00002764	2021-05-01	Household	N	ET2	Mechanical	High-volume	219
00002768	2021-05-05	Corporate	N	ET2	Mechanical	High-volume	197.1
00002770	2021-05-18	Household	Y	FBT	Semi-mechanical	Low-volume	175.2
00002772	2021-05-08	Household	N	ET1	Mechanical	High-volume	175.2
00002774	2021-05-07	Household	Y	FBT	Semi-mechanical	Low-volume	175.2
00002780	2021-05-12	Household	Y	FBT	Semi-mechanical	Low-volume	175.2
00002781	2021-05-12	Household	Y	FBT	Semi-mechanical	Low-volume	175.2
00002782	2021-05-10	Corporate	N	ET2	Mechanical	High-volume	197.1
00002784	2021-05-21	Household	Y	FBT	Semi-mechanical	Low-volume	175.2
00002785	2021-05-08	Corporate	N	ET2	Mechanical	High-volume	1314
00002786	2021-05-09	Corporate	N	ET2	Mechanical	High-volume	1314
00002787	2021-05-11	Household	N	ET2	Mechanical	High-volume	219
00002788	2021-05-25	Corporate	N	ET2	Mechanical	High-volume	258.42
00002789	2021-05-10	Corporate	N	ET2	Mechanical	High-volume	227.164
00002791	2022-01-05	Household	N	ET1	Mechanical	High-volume	213.919
00002793	2021-07-02	Household	N	ET1	Mechanical	High-volume	175.2
00002796	2021-05-11	Household	N	ET2	Mechanical	High-volume	197.1
00002797	2021-05-19	Household	N	ET2	Mechanical	High-volume	197.1
00002798	2021-05-14	Household	N	ET2	Mechanical	High-volume	219
00002800	2021-05-27	Household	N	ET2	Mechanical	High-volume	219
00002801	2021-05-13	Corporate	N	ET2	Mechanical	High-volume	426.864
00002802	2021-05-14	Corporate	N	ET2	Mechanical	High-volume	219
00002803	2021-05-19	Household	N	Rental	Mechanical	High-volume	197.1
00002804	2021-05-12	Household	N	ET2	Mechanical	High-volume	197.1
00002805	2021-05-06	Corporate	N	ET2	Mechanical	High-volume	646.05
00002807	2021-05-17	Corporate	N	ET2	Mechanical	High-volume	197.1
00002809	2021-05-19	Household	N	Rental	Mechanical	High-volume	175.2
00002810	2021-05-18	Household	Y	FBT	Semi-mechanical	Low-volume	175.2
00002813	2021-05-21	Household	Y	FBT	Semi-mechanical	Low-volume	175.2
00002815	2021-05-19	Household	N	Rental	Mechanical	High-volume	219
00002818	2021-05-20	Household	N	ET2	Mechanical	High-volume	175.2
00002820	2021-05-28	Household	N	ET1	Mechanical	High-volume	197.1
00002821	2021-05-26	Household	N	ET1	Mechanical	High-volume	175.2
00002824	2021-05-18	Corporate	N	ET2	Mechanical	High-volume	1033.68
00002825	2021-05-19	Corporate	N	ET2	Mechanical	High-volume	258.42
00002826	2021-05-19	Household	N	ET2	Mechanical	High-volume	219
00002827	2021-05-25	Household	Y	FBT	Semi-mechanical	Low-volume	153.3
00002828	2021-05-26	Household	N	ET1	Mechanical	High-volume	197.1
00002829	2021-05-21	Household	N	ET2	Mechanical	High-volume	197.1
00002833	2020-10-24	Corporate	N	ET2	Mechanical	High-volume	1275.23
00002834	2021-05-25	Household	N	ET1	Mechanical	High-volume	175.2
00002835	2021-09-08	Household	Y	FBT	Semi-mechanical	Low-volume	175.2
00002839	2021-05-24	Household	N	ET2	Mechanical	High-volume	197.1
00002841	2021-06-18	Household	Y	FBT	Semi-mechanical	Low-volume	175.2
00002843	2021-05-25	Household	Y	FBT	Semi-mechanical	Low-volume	175.2
00002845	2021-05-25	Household	N	ET1	Mechanical	High-volume	175.2
00002846	2021-05-23	Corporate	N	ET2	Mechanical	High-volume	197.1
00002847	2021-05-25	Household	N	ET2	Mechanical	High-volume	219
00002849	2021-05-24	Household	N	ET2	Mechanical	High-volume	175.2
00002850	2021-05-24	Household	N	ET1	Mechanical	High-volume	197.1
00002851	2021-06-01	Corporate	N	ET1	Mechanical	High-volume	232.578
00002852	2021-05-25	Corporate	N	ET2	Mechanical	High-volume	426.864
00002853	2021-05-23	Corporate	N	ET1	Mechanical	High-volume	197.1
00002854	2021-05-22	Corporate	N	ET2	Mechanical	High-volume	1104.75
00002855	2021-05-20	Corporate	N	ET2	Mechanical	High-volume	258.42
00002856	2021-05-29	Household	N	ET2	Mechanical	High-volume	219
00002859	2021-05-28	Household	N	ET1	Mechanical	High-volume	197.1
00002862	2021-05-29	Household	N	ET1	Mechanical	High-volume	219
00002863	2021-06-08	Household	Y	FBT	Semi-mechanical	Low-volume	175.2
00002866	2021-06-01	Household	N	ET1	Mechanical	High-volume	175.2
00002867	2021-05-31	Corporate	N	ET1	Mechanical	High-volume	197.1
00002869	2021-05-30	Corporate	N	ET2	Mechanical	High-volume	219
00002870	2021-05-30	Household	N	ET2	Mechanical	High-volume	219
00002875	2021-05-28	Corporate	N	ET2	Mechanical	High-volume	197.1
00002876	2021-06-03	Household	N	ET1	Mechanical	High-volume	87.6001
00002877	2021-06-04	Household	Y	FBT	Semi-mechanical	Low-volume	-
00002880	2021-06-01	Corporate	N	ET2	Mechanical	High-volume	175.2
00002881	2021-06-02	Household	N	ET1	Mechanical	High-volume	197.1
00002882	2021-05-31	Corporate	N	ET2	Mechanical	High-volume	219
00002883	2021-06-01	Household	N	ET1	Mechanical	High-volume	219
00002884	2021-05-31	Corporate	N	ET2	Mechanical	High-volume	646.05
00002886	2021-06-01	Corporate	N	ET2	Mechanical	High-volume	646.05
00002887	2021-06-01	Corporate	N	ET2	Mechanical	High-volume	219
00002890	2021-06-04	Household	Y	FBT	Semi-mechanical	Low-volume	175.2
00002892	2021-06-08	Household	N	ET2	Mechanical	High-volume	197.1
00002894	2021-06-05	Household	Y	FBT	Semi-mechanical	Low-volume	175.2
00002896	2021-06-09	Household	N	ET1	Mechanical	High-volume	175.2
00002897	2021-06-04	Household	N	ET2	Mechanical	High-volume	219
00002898	2021-06-04	Household	N	ET2	Mechanical	High-volume	219
00002899	2021-06-05	Household	Y	FBT	Semi-mechanical	Low-volume	175.2
00002900	2021-06-05	Household	N	ET1	Mechanical	High-volume	219
00002902	2021-06-08	Household	N	ET2	Mechanical	High-volume	219
00002903	2021-06-06	Household	N	ET2	Mechanical	High-volume	197.1
00002904	2021-06-06	Household	N	ET2	Mechanical	High-volume	197.1
00002905	2021-06-06	Corporate	N	ET2	Mechanical	High-volume	219
00002906	2021-06-05	Corporate	N	ET2	Mechanical	High-volume	394.2
00002907	2021-06-06	Household	N	ET1	Mechanical	High-volume	0
00002910	2021-06-04	Corporate	N	ET2	Mechanical	High-volume	197.1
00002911	2021-06-02	Corporate	N	ET2	Mechanical	High-volume	1292.1
00002912	2021-06-09	Household	N	ET1	Mechanical	High-volume	197.1
00002913	2021-06-10	Household	N	ET1	Mechanical	High-volume	219
00002914	2021-06-14	Household	Y	FBT	Semi-mechanical	Low-volume	175.2
00002915	2021-06-08	Household	Y	FBT	Semi-mechanical	Low-volume	175.2
00002917	2021-06-08	Household	N	ET2	Mechanical	High-volume	219
00002918	2021-06-07	Corporate	N	ET2	Mechanical	High-volume	438
00002919	2021-06-08	Corporate	N	ET2	Mechanical	High-volume	426.864
00002920	2021-06-09	Household	N	ET2	Mechanical	High-volume	197.1
00002921	2021-06-25	Household	N	ET1	Mechanical	High-volume	175.2
00002922	2021-07-08	Household	N	ET2	Mechanical	High-volume	219
00002923	2021-06-10	Household	N	ET1	Mechanical	High-volume	197.1
00002924	2021-06-10	Corporate	N	ET2	Mechanical	High-volume	219
00002925	2021-06-12	Household	N	ET2	Mechanical	High-volume	219
00002929	2021-06-14	Household	N	ET1	Mechanical	High-volume	219
00002930	2021-06-15	Household	N	ET1	Mechanical	High-volume	219
00002931	2021-06-13	Household	N	ET1	Mechanical	High-volume	175.2
00002932	2021-06-16	Household	Y	FBT	Semi-mechanical	Low-volume	175.2
00002933	2021-06-14	Household	Y	FBT	Semi-mechanical	Low-volume	162.06
00002934	2021-06-15	Household	N	ET1	Mechanical	High-volume	197.1
00002936	2021-06-16	Household	Y	FBT	Semi-mechanical	Low-volume	175.2
00002937	2021-06-13	Household	N	ET2	Mechanical	High-volume	175.2
00002939	2021-06-14	Corporate	N	ET2	Mechanical	High-volume	227.164
00002941	2021-06-10	Corporate	N	ET2	Mechanical	High-volume	306.6
00002942	2021-06-11	Corporate	N	ET2	Mechanical	High-volume	306.6
00002943	2021-06-17	Household	N	ET1	Mechanical	High-volume	219
00002944	2021-06-16	Corporate	N	ET2	Mechanical	High-volume	219
00002948	2021-06-16	Household	N	ET1	Mechanical	High-volume	197.1
00002950	2021-06-18	Household	Y	FBT	Semi-mechanical	Low-volume	175.2
00002951	2021-06-17	Household	N	ET1	Mechanical	High-volume	197.1
00002952	2021-06-22	Household	N	ET1	Mechanical	High-volume	197.1
00002955	2021-06-20	Household	N	ET1	Mechanical	High-volume	219
00002958	2021-06-19	Household	N	ET1	Mechanical	High-volume	197.1
00002961	2021-06-19	Household	N	ET1	Mechanical	High-volume	197.1
00002962	2021-06-18	Household	N	ET2	Mechanical	High-volume	197.1
00002963	2021-06-18	Corporate	N	ET2	Mechanical	High-volume	219
00002964	2021-06-18	Household	N	ET2	Mechanical	High-volume	197.1
00002965	2021-06-18	Corporate	N	ET2	Mechanical	High-volume	197.1
00002969	2021-06-20	Household	N	ET1	Mechanical	High-volume	175.2
00002973	2021-06-17	Corporate	N	ET2	Mechanical	High-volume	262.8
00002974	2021-06-16	Corporate	N	ET2	Mechanical	High-volume	219
00002975	2021-06-21	Household	N	ET1	Mechanical	High-volume	197.1
00002978	2021-06-25	Household	N	ET2	Mechanical	High-volume	219
00002980	2021-06-23	Household	N	ET1	Mechanical	High-volume	197.1
00002982	2021-06-26	Household	N	ET2	Mechanical	High-volume	197.1
00002983	2021-09-10	Household	N	ET1	Mechanical	High-volume	197.1
00002984	2021-06-22	Household	N	ET1	Mechanical	High-volume	197.1
00002985	2021-06-21	Corporate	N	ET2	Mechanical	High-volume	516.84
00002986	2021-06-22	Corporate	N	ET2	Mechanical	High-volume	258.42
00002987	2021-06-21	Corporate	N	ET2	Mechanical	High-volume	197.1
00002988	2021-06-22	Corporate	N	ET2	Mechanical	High-volume	197.1
00002989	2021-06-23	Corporate	N	ET2	Mechanical	High-volume	219
00002990		Household	N		Mechanical	-	-
00002992	2021-06-25	Household	N	ET1	Mechanical	High-volume	197.1
00002993	2021-06-25	Corporate	N	ET2	Mechanical	High-volume	426.864
00002995	2021-06-27	Household	Dovac	ET1	-	High-volume	219
00002998	2021-06-26	Household	N	ET1	Mechanical	High-volume	197.1
00003000	2021-06-25	Corporate	N	ET1	Mechanical	High-volume	219
00003001	2021-06-30	Household	Y	ET1	Semi-mechanical	High-volume	175.2
00003004	2021-07-12	Household	N	ET1	Mechanical	High-volume	197.1
00003005	2021-06-29	Corporate	N	ET2	Mechanical	High-volume	258.42
00003007	2021-07-07	Household	N	ET2	Mechanical	High-volume	657
00003009	2021-06-27	Corporate	N	ET1	Mechanical	High-volume	197.1
00003011	2021-06-29	Household	N	ET1	Mechanical	High-volume	219
00003013	2021-06-27	Corporate	N	ET2	Mechanical	High-volume	197.1
00003014	2021-06-27	Household	N	ET1	Mechanical	High-volume	197.1
00003016	2021-06-27	Household	N	ET2	Mechanical	High-volume	219
00003022	2021-06-30	Household	N	ET1	Mechanical	High-volume	219
00003023	2021-07-05	Household	Y	ET1	Semi-mechanical	High-volume	175.2
00003024	2021-06-30	Household	N	ET2	Mechanical	High-volume	2584.2
00003025	2021-07-02	Household	N	ET1	Mechanical	High-volume	175.2
00003028	2021-07-05	Household	N	ET1	Mechanical	High-volume	175.2
00003030	2021-07-05	Household	N	ET1	Mechanical	High-volume	175.2
00003031	2021-07-04	Household	N	ET2	Mechanical	High-volume	219
00003032	2021-07-05	Household	N	ET2	Mechanical	High-volume	219
00003034	2021-08-13	Household	N	ET1	Mechanical	High-volume	219
00003036	2021-07-01	Household	N	ET2	Mechanical	High-volume	2584.2
00003037	2021-07-02	Household	N	ET1	Mechanical	High-volume	219
00003038	2021-07-04	Household	N	ET2	Mechanical	High-volume	197.1
00003041	2021-07-09	Household	N	ET2	Mechanical	High-volume	197.1
00003042	2021-07-15	Household	Y	FBT	Semi-mechanical	Low-volume	175.2
00003044	2021-07-14	Household	Y	FBT	Semi-mechanical	Low-volume	175.2
00003046	2021-07-09	Corporate	N	ET2	Mechanical	High-volume	258.42
00003048	2021-07-12	Household	N	ET1	Mechanical	High-volume	197.1
00003049	2021-07-08	Corporate	N	ET2	Mechanical	High-volume	227.164
00003050	2021-07-13	Household	N	ET2	Mechanical	High-volume	-
00003052	2021-07-15	Household	Y	FBT	Semi-mechanical	Low-volume	175.2
00003054	2021-07-13	Household	N	ET1	Mechanical	High-volume	175.2
00003055	2021-07-11	Household	N	ET2	Mechanical	High-volume	219
00003057	2021-07-14	Household	Y	FBT	Semi-mechanical	Low-volume	175.2
00003059	2021-07-11	Household	N	ET1	Mechanical	High-volume	-
00003060	2021-07-16	Household	N	ET1	Mechanical	High-volume	197.1
00003061	2021-07-12	Household	N	ET1	Mechanical	High-volume	197.1
00003062	2021-07-09	Household	N	ET2	Mechanical	High-volume	262.8
00003063	2021-07-11	Household	N	ET2	Mechanical	High-volume	197.1
00003064	2021-07-10	Corporate	N	ET2	Mechanical	High-volume	646.05
00003065	2021-07-07	Corporate	N	ET2	Mechanical	High-volume	426.864
00003066	2021-07-21	Household	Y	FBT	Semi-mechanical	Low-volume	175.2
00003068	2021-07-20	Household	Y	FBT	Semi-mechanical	Low-volume	328.5
00003069	2021-07-22	Household	N	ET2	Mechanical	High-volume	197.1
00003070	2021-07-25	Household	Y	FBT	Semi-mechanical	Low-volume	175.2
00003075	2021-07-21	Household	Y	FBT	Semi-mechanical	Low-volume	175.2
00003080	2021-07-14	Household	N	ET1	Mechanical	High-volume	-
00003081	2021-07-14	Household	N	ET1	Mechanical	High-volume	197.1
00003083	2021-07-17	Household	N	ET1	Mechanical	High-volume	197.1
00003086	2021-07-21	Corporate	N	ET2	Mechanical	High-volume	350.4
00003089	2021-07-18	Household	N	ET2	Mechanical	High-volume	197.1
00003090	2021-07-16	Household	N	ET1	Mechanical	High-volume	197.1
00003091	2021-07-16	Household	N	ET1	Mechanical	High-volume	175.2
00003094	2021-07-17	Household	N	ET1	Mechanical	High-volume	197.1
00003095	2021-07-18	Household	N	ET2	Mechanical	High-volume	197.1
00003096	2021-07-20	Household	N	ET2	Mechanical	High-volume	197.1
00003097	2021-07-20	Household	N	ET2	Mechanical	High-volume	219
00003098	2021-07-20	Corporate	N	ET2	Mechanical	High-volume	426.864
00003099	2021-07-20	Household	N	ET2	Mechanical	High-volume	219
00003100	2021-07-16	Household	N	ET2	Mechanical	High-volume	240.9
00003101	2021-07-16	Corporate	N	ET2	Mechanical	High-volume	175.2
00003102	2021-07-21	Corporate	N	ET2	Mechanical	High-volume	262.8
00003103	2021-07-22	Household	N	ET1	Mechanical	High-volume	197.1
00003104	2022-09-01	Household	N	ET3	Mechanical	Low-volume	263.834
00003106	2021-07-29	Household	N	ET2	Mechanical	High-volume	219
00003107	2021-07-28	Household	Y	FBT	Semi-mechanical	Low-volume	240.9
00003109	2021-07-25	Household	Y	FBT	Semi-mechanical	Low-volume	175.2
00003110	2021-07-24	Household	N	ET2	Mechanical	High-volume	219
00003111	2021-07-25	Household	N	ET1	Mechanical	High-volume	197.1
00003112	2021-07-25	Corporate	N	ET2	Mechanical	High-volume	175.2
00003113	2021-07-27	Corporate	N	ET2	Mechanical	High-volume	-
00003114	2021-07-26	Household	N	ET1	Mechanical	High-volume	197.1
00003115	2021-07-28	Household	Y	FBT	Semi-mechanical	Low-volume	175.2
00003116	2021-07-27	Household	N	ET2	Mechanical	High-volume	219
00003117	2021-07-30	Household	N	ET1	Mechanical	High-volume	175.2
00003119	2021-08-02	Household	N	ET1	Mechanical	High-volume	197.1
00003120	2021-08-02	Household	N	ET1	Mechanical	High-volume	175.2
00003121	2021-08-05	Household	N	ET1	Mechanical	High-volume	197.1
00003122	2021-08-01	Household	N	ET1	Mechanical	High-volume	197.1
00003124	2021-08-03	Household	N	ET1	Mechanical	High-volume	197.1
00003129	2021-07-31	Household	N	ET2	Mechanical	High-volume	372.3
00003130	2021-08-03	Household	N	ET1	Mechanical	High-volume	197.1
00003132	2021-08-03	Corporate	N	ET2	Mechanical	High-volume	219
00003134	2021-08-05	Household	N	ET1	Mechanical	High-volume	197.1
00003135	2021-08-06	Household	N	ET1	Mechanical	High-volume	264.99
00003136	2021-08-03	Household	N	ET1	Mechanical	High-volume	197.1
00003137	2021-08-04	Household	Dovac	ET1	-	High-volume	197.1
00003138	2021-08-03	Household	N	ET1	Mechanical	High-volume	197.1
00003139	2021-08-03	Household	Y	FBT	Semi-mechanical	Low-volume	175.2
00003144	2021-08-08	Household	N	ET1	Mechanical	High-volume	175.2
00003146	2021-08-08	Household	N	ET1	Mechanical	High-volume	197.1
00003147	2021-08-05	Household	N	ET2	Mechanical	High-volume	219
00003149	2021-08-09	Household	N	ET1	Mechanical	High-volume	175.2
00003153	2021-08-30	Household	N	ET1	Mechanical	High-volume	175.2
00003154	2021-08-04	Household	N	ET1	Mechanical	High-volume	197.1
00003155	2021-09-29	Household	N	ET2	Mechanical	High-volume	197.1
00003156	2021-08-06	Household	N	ET2	Mechanical	High-volume	197.1
00003157	2021-08-04	Corporate	N	ET2	Mechanical	High-volume	219
00003158	2021-08-11	Household	N	ET1	Mechanical	High-volume	197.1
00003159	2021-08-22	Household	N	ET1	Mechanical	High-volume	219
00003161	2021-08-10	Household	N	ET1	Mechanical	High-volume	197.1
00003164	2021-08-09	Household	N	ET1	Mechanical	High-volume	219
00003165	2021-08-07	Household	N	ET1	Mechanical	High-volume	197.1
00003166	2021-08-10	Household	N	ET1	Mechanical	High-volume	175.2
00003168	2021-11-14	Household	N	ET3	Mechanical	Low-volume	153.3
00003169	2021-08-13	Household	Y	FBT	Semi-mechanical	Low-volume	175.2
00003170	2021-08-08	Corporate	N	ET2	Mechanical	High-volume	175.2
00003171	2021-08-07	Household	N	ET2	Mechanical	High-volume	219
00003172	2021-08-06	Household	N	ET1	Mechanical	High-volume	197.1
00003174	2021-08-07	Corporate	N	ET2	Mechanical	High-volume	1292.1
00003175	2021-08-08	Corporate	N	ET2	Mechanical	High-volume	646.05
00003176	2021-08-19	Household	N	ET1	Mechanical	High-volume	175.2
00003177	2021-08-11	Household	N	ET1	Mechanical	High-volume	206.736
00003180	2021-08-14	Corporate	N	ET2	Mechanical	High-volume	264.99
00003181	2021-08-12	Household	N	ET2	Mechanical	High-volume	197.1
00003183	2021-08-15	Household	N	ET1	Mechanical	High-volume	175.2
00003184	2021-08-22	Household	Y	FBT	Semi-mechanical	Low-volume	175.2
00003185	2021-10-19	Household	Y	FBT	Semi-mechanical	Low-volume	219
00003186		Household	N		Mechanical	-	-
00003189		Household	N		Mechanical	-	-
00003190	2021-08-10	Household	N	ET1	Mechanical	High-volume	197.1
00003191	2021-08-10	Household	N	ET2	Mechanical	High-volume	219
00003192	2021-08-13	Household	Y	FBT	Semi-mechanical	Low-volume	175.2
00003193	2021-08-13	Corporate	N	ET2	Mechanical	High-volume	227.164
00003194	2021-08-15	Household	N	ET1	Mechanical	High-volume	175.2
00003195	2021-08-17	Corporate	N	ET1	Mechanical	High-volume	175.2
00003196	2021-08-20	Household	N	ET1	Mechanical	High-volume	197.1
00003198	2021-08-23	Household	N	ET1	Mechanical	High-volume	175.2
00003201	2021-08-19	Household	N	ET1	Mechanical	High-volume	175.2
00003202	2021-08-18	Household	N	ET1	Mechanical	High-volume	175.2
00003205	2021-08-21	Household	Y	FBT	Semi-mechanical	Low-volume	175.2
00003206	2021-08-17	Household	N	ET1	Mechanical	High-volume	197.1
00003207	2021-08-21	Household	N	ET1	Mechanical	High-volume	175.2
00003209		Household	N		Mechanical	-	-
00003210	2021-08-15	Household	N	ET2	Mechanical	High-volume	219
00003213	2021-08-13	Household	N	ET2	Mechanical	High-volume	219
00003214	2021-08-21	Household	N	ET2	Mechanical	High-volume	219
00003215	2021-09-13	Corporate	N	ET2	Mechanical	High-volume	284.262
00003216	2021-08-19	Household	N	ET2	Mechanical	High-volume	197.1
00003217	2021-08-21	Household	N	ET1	Mechanical	High-volume	175.2
00003219	2021-08-15	Household	N	ET2	Mechanical	High-volume	219
00003220	2021-08-16	Household	N	ET2	Mechanical	High-volume	219
00003221	2021-08-17	Corporate	N	ET2	Mechanical	High-volume	438
00003222	2021-08-16	Corporate	N	ET2	Mechanical	High-volume	219
00003223	2021-08-16	Corporate	N	ET2	Mechanical	High-volume	197.1
00003224	2021-08-10	Corporate	N	ET2	Mechanical	High-volume	646.05
00003225	2021-08-11	Corporate	N	ET2	Mechanical	High-volume	1292.1
00003229	2021-09-17	Household	Y	FBT	Semi-mechanical	Low-volume	153.3
00003232	2021-08-19	Corporate	N	ET2	Mechanical	High-volume	175.2
00003233	2021-08-19	Household	N	ET1	Mechanical	High-volume	197.1
00003234	2021-08-04	Corporate	N	ET2	Mechanical	High-volume	426.864
00003235	2021-08-20	Household	N	ET2	Mechanical	High-volume	197.1
00003237	2021-08-28	Household	Y	ET1	Semi-mechanical	High-volume	175.2
00003238	2021-08-23	Household	N	ET2	Mechanical	High-volume	197.1
00003239	2021-08-24	Household	Y	ET1	Semi-mechanical	High-volume	175.2
00003240	2021-09-07	Household	Y	FBT	Semi-mechanical	Low-volume	175.2
00003243	2021-08-24	Household	Y	ET1	Semi-mechanical	High-volume	175.2
00003245	2021-08-21	Household	N	ET2	Mechanical	High-volume	219
00003248	2021-08-21	Household	Y	FBT	Semi-mechanical	Low-volume	175.2
00003249	2021-08-22	Household	Y	FBT	Semi-mechanical	Low-volume	175.2
00003250	2021-09-05	Household	N	ET2	Mechanical	High-volume	219
00003254	2021-08-23	Household	N	ET1	Mechanical	High-volume	197.1
00003255	2021-08-24	Household	N	ET2	Mechanical	High-volume	197.1
00003256	2021-08-24	Household	N	ET2	Mechanical	High-volume	175.2
00003257	2021-08-20	Corporate	N	ET2	Mechanical	High-volume	175.2
00003258	2021-08-24	Corporate	N	ET2	Mechanical	High-volume	219
00003259	2021-08-26	Household	N	ET1	Mechanical	High-volume	197.1
00003261	2021-09-04	Household	Y	ET1	Semi-mechanical	High-volume	197.1
00003262	2021-08-29	Household	Y	FBT	Semi-mechanical	Low-volume	175.2
00003263	2021-09-01	Corporate	N	ET2	Mechanical	High-volume	1938.15
00003264	2021-08-25	Corporate	N	ET2	Mechanical	High-volume	426.864
00003265	2021-08-27	Household	N	ET1	Mechanical	High-volume	197.1
00003269	2021-08-25	Household	N	ET1	Mechanical	High-volume	197.1
00003270	2022-06-08	Household	N	ET3	Mechanical	Low-volume	213.919
00003271	2021-08-26	Household	N	ET1	Mechanical	High-volume	186.15
00003272	2021-08-28	Household	N	ET2	Mechanical	High-volume	197.1
00003273	2021-08-28	Household	N	ET2	Mechanical	High-volume	197.1
00003274	2021-09-04	Household	N	ET1	Mechanical	High-volume	197.1
00003278	2021-09-03	Household	N	ET2	Mechanical	High-volume	219
00003280	2021-09-01	Household	N	ET1	Mechanical	High-volume	197.1
00003281	2021-09-04	Household	Y	FBT	Semi-mechanical	Low-volume	175.2
00003283	2021-08-31	Household	N	ET2	Mechanical	High-volume	262.8
00003284	2021-08-31	Household	N	ET1	Mechanical	High-volume	197.1
00003285	2021-09-13	Household	Y	FBT	Semi-mechanical	Low-volume	175.2
00003286	2021-09-02	Household	Y	ET1	Semi-mechanical	High-volume	175.2
00003287	2021-09-29	Household	Y	FBT	Semi-mechanical	Low-volume	175.2
00003288	2021-09-09	Household	N	ET1	Mechanical	High-volume	197.1
00003294	2021-09-14	Household	N	ET1	Mechanical	High-volume	197.1
00003295	2021-08-31	Household	N	ET1	Mechanical	High-volume	219
00003296	2021-08-30	Household	N	ET1	Mechanical	High-volume	219
00003299	2021-08-29	Household	Y	FBT	Semi-mechanical	Low-volume	175.2
00003300	2021-08-29	Household	N	ET1	Mechanical	High-volume	219
00003301	2021-08-28	Household	N	ET1	Mechanical	High-volume	175.2
00003302	2021-09-01	Household	N	ET1	Mechanical	High-volume	197.1
00003303	2021-08-29	Household	N	ET2	Mechanical	High-volume	197.1
00003304	2021-09-11	Household	N	ET1	Mechanical	High-volume	197.1
00003305	2021-09-05	Household	Y	FBT	Semi-mechanical	Low-volume	175.2
00003307	2021-08-31	Corporate	N	ET2	Mechanical	High-volume	516.84
00003308	2021-08-26	Corporate	N	ET2	Mechanical	High-volume	1938.15
00003309	2021-09-04	Household	N	ET1	Mechanical	High-volume	175.2
00003310	2021-09-07	Household	N	ET1	Mechanical	High-volume	175.2
00003311	2021-09-03	Household	N	ET1	Mechanical	High-volume	175.2
00003312	2021-09-07	Household	Y	FBT	Semi-mechanical	Low-volume	175.2
00003315	2021-09-05	Household	N	ET1	Mechanical	High-volume	175.2
00003316	2021-09-08	Household	N	ET1	Mechanical	High-volume	197.1
00003317	2021-09-05	Household	Y	FBT	Semi-mechanical	Low-volume	175.2
00003319	2021-09-02	Household	N	ET1	Mechanical	High-volume	197.1
00003320	2021-09-03	Household	N	ET2	Mechanical	High-volume	197.1
00003322	2021-09-17	Household	N	ET1	Mechanical	High-volume	197.1
00003325	2021-09-07	Household	N	ET2	Mechanical	High-volume	240.9
00003326	2021-09-06	Household	N	ET2	Mechanical	High-volume	219
00003327	2021-09-05	Household	N	ET2	Mechanical	High-volume	197.1
00003330	2021-09-11	Household	N	ET1	Mechanical	High-volume	197.1
00003331	2021-09-05	Household	N	ET2	Mechanical	High-volume	219
00003332	2021-09-07	Household	Y	ET1	Semi-mechanical	High-volume	175.2
00003333	2021-09-09	Household	N	ET1	Mechanical	High-volume	197.1
00003336	2021-09-24	Household	N	ET1	Mechanical	High-volume	197.1
00003337	2021-09-08	Household	N	ET1	Mechanical	High-volume	197.1
00003338	2021-09-06	Household	N	ET1	Mechanical	High-volume	197.1
00003339	2021-09-07	Household	N	ET2	Mechanical	High-volume	197.1
00003341	2021-09-08	Household	N	ET1	Mechanical	High-volume	197.1
00003342	2021-09-29	Corporate	N	ET2	Mechanical	High-volume	197.1
00003343	2021-09-03	Corporate	N	ET2	Mechanical	High-volume	1149.97
00003345	2021-09-08	Household	N	ET1	Mechanical	High-volume	197.1
00003347	2021-09-13	Household	Y	FBT	Semi-mechanical	Low-volume	175.2
00003348	2021-09-11	Household	N	ET1	Mechanical	High-volume	197.1
00003350	2021-09-10	Household	N	ET2	Mechanical	High-volume	175.2
00003351	2021-09-15	Household	Y	FBT	Semi-mechanical	Low-volume	175.2
00003355	2021-09-10	Corporate	N	ET2	Mechanical	High-volume	227.164
00003356	2021-09-09	Corporate	N	ET2	Mechanical	High-volume	426.864
00003357	2021-09-18	Household	N	ET1	Mechanical	High-volume	197.1
00003358	2021-09-21	Household	Y	FBT	Semi-mechanical	Low-volume	153.3
00003359	2021-09-16	Household	Y	FBT	Semi-mechanical	Low-volume	175.2
00003361	2021-09-14	Household	N	ET1	Mechanical	High-volume	219
00003362	2021-09-17	Household	Y	FBT	Semi-mechanical	Low-volume	175.2
00003363	2021-09-16	Household	N	ET1	Mechanical	High-volume	175.2
00003364	2021-09-14	Corporate	N	ET2	Mechanical	High-volume	2584.2
00003365	2021-09-15	Household	Y	FBT	Semi-mechanical	Low-volume	175.2
00003366	2021-09-17	Household	N	ET1	Mechanical	High-volume	175.2
00003367	2021-09-14	Household	N	ET1	Mechanical	High-volume	197.1
00003371	2021-09-12	Household	N	ET1	Mechanical	High-volume	197.1
00003372	2021-09-11	Household	N	ET1	Mechanical	High-volume	197.1
00003374	2021-09-13	Corporate	N	ET2	Mechanical	High-volume	197.1
00003375	2021-09-12	Household	N	ET1	Mechanical	High-volume	197.1
00003376	2021-09-15	Household	N	ET1	Mechanical	High-volume	197.1
00003378	2021-09-18	Household	Y	FBT	Semi-mechanical	Low-volume	153.3
00003379	2021-09-13	Household	Y	FBT	Semi-mechanical	Low-volume	555.603
00003380	2021-09-10	Corporate	N	ET2	Mechanical	High-volume	175.2
00003381	2021-09-09	Corporate	N	ET2	Mechanical	High-volume	1963.99
00003382	2021-09-18	Household	N	ET2	Mechanical	High-volume	197.1
00003383	2021-09-20	Household	Y	ET2	Semi-mechanical	High-volume	219
00003384	2021-10-01	Household	N	ET1	Mechanical	High-volume	175.2
00003386	2021-09-22	Household	N	ET1	Mechanical	High-volume	197.1
00003387	2021-09-19	Household	N	ET1	Mechanical	High-volume	197.1
00003392	2021-09-20	Household	N	ET1	Mechanical	High-volume	175.2
00003393	2021-09-19	Corporate	N	ET1	Mechanical	High-volume	175.2
00003394	2021-09-18	Household	Y	FBT	Semi-mechanical	Low-volume	153.3
00003396	2021-09-16	Household	Y	FBT	Semi-mechanical	Low-volume	328.5
00003399	2021-09-18	Household	N	ET1	Mechanical	High-volume	175.2
00003403	2021-09-22	Household	N	ET2	Mechanical	High-volume	262.8
00003406	2021-09-19	Corporate	N	ET2	Mechanical	High-volume	426.864
00003408	2021-09-19	Household	N	ET1	Mechanical	High-volume	197.1
00003409	2021-09-19	Corporate	N	ET2	Mechanical	High-volume	1292.1
00003410	2021-09-19	Household	N	ET2	Mechanical	High-volume	197.1
00003411	2021-09-28	Household	Y	ET1	Semi-mechanical	High-volume	-
00003412	2021-09-16	Corporate	N	ET2	Mechanical	High-volume	1292.1
00003413	2021-09-15	Corporate	N	ET2	Mechanical	High-volume	568.524
00003414	2021-09-17	Corporate	N	ET2	Mechanical	High-volume	284.262
00003415	2021-09-20	Corporate	N	ET2	Mechanical	High-volume	438
00003418	2021-09-23	Household	N	ET2	Mechanical	High-volume	262.8
00003419	2021-09-25	Household	N	ET1	Mechanical	High-volume	175.2
00003420	2021-09-23	Household	Y	FBT	Semi-mechanical	Low-volume	-
00003421	2021-09-22	Household	N	ET1	Mechanical	High-volume	197.1
00003424	2021-09-21	Household	Y	FBT	Semi-mechanical	Low-volume	175.2
00003425	2021-09-23	Household	N	ET1	Mechanical	High-volume	219
00003426	2021-09-21	Corporate	N	ET2	Mechanical	High-volume	438
00003427	2021-09-26	Household	N	ET2	Mechanical	High-volume	219
00003428	2021-09-25	Household	N	ET1	Mechanical	High-volume	-
00003430	2021-09-23	Household	N	ET2	Mechanical	High-volume	197.1
00003431	2022-03-23	Household	N	ET3	Mechanical	Low-volume	190.151
00003432	2021-09-22	Household	N	ET2	Mechanical	High-volume	219
00003433	2021-09-22	Corporate	N	ET2	Mechanical	High-volume	219
00003434	2021-09-23	Corporate	N	ET2	Mechanical	High-volume	219
00003435	2021-09-30	Household	N	ET1	Mechanical	High-volume	87.6001
00003439	2021-09-29	Household	Y	FBT	Semi-mechanical	Low-volume	175.2
00003441	2021-10-08	Household	N	ET1	Mechanical	High-volume	197.1
00003443	2021-09-25	Household	N	ET2	Mechanical	High-volume	219
00003444	2021-09-24	Household	N	ET2	Mechanical	High-volume	175.2
00003445	2021-09-28	Corporate	N	ET2	Mechanical	High-volume	775.26
00003446	2021-09-26	Corporate	N	ET2	Mechanical	High-volume	219
00003448	2021-09-25	Corporate	N	ET2	Mechanical	High-volume	1137.05
00003449	2021-09-26	Household	N	ET1	Mechanical	High-volume	197.1
00003450	2021-09-27	Household	N	ET2	Mechanical	High-volume	219
00003451	2021-09-27	Household	N	ET2	Mechanical	High-volume	197.1
00003452	2021-09-30	Household	N	ET1	Mechanical	High-volume	197.1
00003454	2021-09-30	Household	N	ET2	Mechanical	High-volume	197.1
00003456	2021-09-30	Household	N	ET1	Mechanical	High-volume	197.1
00003457	2021-10-05	Household	Y	ET1	Semi-mechanical	High-volume	175.2
00003459	2021-09-29	Household	N	ET2	Mechanical	High-volume	219
00003462	2021-09-29	Corporate	N	ET2	Mechanical	High-volume	219
00003464	2021-10-01	Household	N	ET1	Mechanical	High-volume	197.1
00003465	2021-10-04	Corporate	N	ET2	Mechanical	High-volume	197.1
00003468	2021-10-04	Household	N	ET1	Mechanical	High-volume	175.2
00003469	2021-10-03	Household	N	ET2	Mechanical	High-volume	197.1
00003471	2021-10-03	Household	N	ET2	Mechanical	High-volume	197.1
00003472	2021-10-03	Household	N	ET1	Mechanical	High-volume	175.2
00003473	2021-10-04	Household	N	ET2	Mechanical	High-volume	197.1
00003474	2021-10-03	Household	N	ET1	Mechanical	High-volume	175.2
00003477	2021-10-02	Corporate	N	ET1	Mechanical	High-volume	205.86
00003478	2021-10-02	Household	N	ET2	Mechanical	High-volume	197.1
00003479	2021-10-10	Household	N	ET1	Mechanical	High-volume	175.2
00003482	2021-10-07	Household	N	ET2	Mechanical	High-volume	197.1
00003483	2021-10-06	Household	N	ET1	Mechanical	High-volume	175.2
00003486	2021-10-08	Household	N	ET1	Mechanical	High-volume	197.1
00003488	2021-10-06	Household	N	ET1	Mechanical	High-volume	175.2
00003489	2021-10-10	Household	Y	FBT	Semi-mechanical	Low-volume	175.2
[truncated: 2,431 more rows]
